# Supplementary material for: Whole-genome sequencing reveals that variants in the Interleukin 18 Receptor Accessory Protein 3′UTR protect against ALS
Source: Nat Neurosci. Author manuscript; Available in PMC 2023 Aug 9. (PMC7614916; doi:10.1038/s41593-022-01040-6)
Supplement: Supplementary tables [file EMS184427-supplement-Supplementary_tables.xlsx]

## Sheet: Table S1
Table S1. Total number of samples before and after quality control procedures, stratified by country.
Cohort	Samples Before QC				Samples after QC
	Total	Case	Control	Unknown	Total	Case	Control
Netherlands	2995	1879	1071	45	2637	1633	1004
United Kingdom	1468	1184	282	2	1315	1043	272
United States	557	466	80	11	466	398	68
Belgium	568	349	180	39	467	295	172
Ireland	408	269	136	3	375	239	136
Spain	359	237	113	9	305	205	100
Turkey	224	147	74	3	209	142	67
Total	6579	4553	1947	79	5774	3955	1819

## Sheet: Table S2
Table S2. Samples quality control procedures.
Summary of the number of samples that have failed samples quality control (QC) steps. Please note that some samples fail multiple steps; therefore, the sum of a column will not be equal to the number of samples that actually failed. Analysis started with 6,579 genomes but QC steps excluded 493 samples. Additional 312 samples with expended/inconsistent C9ORF72 status were further excluded from ana…
Quality Control Procedures		Belgium	Ireland	Netherlands	Spain	Turkey	United Kingdom	United States	Total
Project MinE QC van der Spek, R.A.A. et al., 2019	Total SNPs	0	1	17	2	0	6	11	37
	Total indels	1	1	12	2	0	6	10	32
	Total singletons	1	1	2	1	0	1	1	7
	Ti/Tv ratio	1	0	1	0	0	0	0	2
	Missingness	2	0	0	0	0	0	0	2
	Het/hom-non-ref ratio	0	1	15	1	1	7	1	26
	Inbreeding	3	1	17	1	1	7	1	31
	Genotyping/sequence concordance	0	0	4	0	0	0	0	4
	Depth of coverage	0	0	0	0	0	0	0	0
	Gender check	13	1	17	15	8	7	1	62
	Relatedness (related pairs)	0	1	23	1	1	15	2	43
	Total failures including sex check	18	3	49	16	9	25	13	133
Additional QC steps Eitan et al., 2021	Missing case/control pheno	27	3	45	8	3	2	11	99
	Related samples	15	1	145	18	3	39	40	261
	Total failures	60	7	239	42	15	66	64	493 (7.5%)

## Sheet: Table S3
Table S3. Candidate genes list.
Candidate genes encode for ALS-relevant proteins or proteins that are associated with miRNA biogenesis or activity.
P-values gained by SKAT-O region-based rare-variant association analysis, for the ORF and 3'UTR regions of the 295 candidate genes, and the minor allele sum are shown.
Gene Symbol	ALS Candidate Genes				miRNA Candidate Genes	References	ORF			3'UTR
	ALS Candidate Genes	ALSoD (gene discovery method) (doi: 10.1002/humu.22157)	Targeted exon capture and sequencing in sporadic amyotrophic lateral sclerosis. PLoS genetics (2014) doi: 10.1371/journal.pgen.1004704 The candidate genes were sorted into four categories: (1) known ALS disease genes (Known ALS) (2) genes potentially associated with ALS (Associated) (3) candidate genes from our previously published analysis of ALS trios (Trios) [15] (4) genes containing RNA Recog…	Manual review			Pvalue	Minor Allele Sum		Pvalue	Minor Allele Sum
								Cases	Controls		Cases	Controls
SOD1	YES	YES (Linkage Analysis)	YES (Known ALS genes)			10.1002/humu.22157; 10.1371/journal.pgen.1004704	0.000260204	36	0	0.254319	37	25
ALS2	YES	YES (Linkage Analysis)	YES (Known ALS genes)			10.1002/humu.22157; 10.1371/journal.pgen.1004704	0.790239	39	14	0.538899	126	48
APEX1	YES	YES (GWAS)	YES (Associated)			10.1002/humu.22157; 10.1371/journal.pgen.1004704	0.764669	22	8	0.803712	8	3
HFE	YES	YES (GWAS)	YES (Associated)			10.1002/humu.22157; 10.1371/journal.pgen.1004704	0.177861	18	3	0.515448	91	30
GRN	YES	YES (GWAS)	YES (Associated)			10.1002/humu.22157; 10.1371/journal.pgen.1004704	0.442795	8	7	0.651903	5	1
PON1	YES	YES (GWAS)	YES (Associated)			10.1002/humu.22157; 10.1371/journal.pgen.1004704	0.450966	27	17	0.199382	125	44
PON2	YES	YES (GWAS)	YES (Associated)			10.1002/humu.22157; 10.1371/journal.pgen.1004704	0.202604	30	7	0.244311	6	6
SMN1	YES	YES (GWAS)	YES (Associated)			10.1002/humu.22157; 10.1371/journal.pgen.1004704	NA	NA	NA	0.807519	4	2
SMN2	YES	YES (GWAS)	YES (Associated)			10.1002/humu.22157; 10.1371/journal.pgen.1004704	NA	NA	NA	NA	NA	NA
ANG	YES	YES (Candidate gene)	YES (Known ALS genes)			10.1002/humu.22157; 10.1371/journal.pgen.1004704	0.229985	15	2	NA	NA	NA
VEGFA	YES	YES (GWAS)	YES (Associated)			10.1002/humu.22157; 10.1371/journal.pgen.1004704	0.0551509	20	2	0.0804925	122	60
VEGFB	YES			YES		10.1038/ng1211; 10.1016/j.pharmthera.2013.10.009; 10.1155/2014/947513; 10.1038/88842	0.284975	12	9	1	188	77
VEGFC	YES			YES		10.1038/ng1211; 10.1016/j.pharmthera.2013.10.009; 10.1155/2014/947513; 10.1038/88842	0.486426	5	2	0.426239	14	3
SLC1A1	YES			YES		10.18632/aging.101195	0.100118	38	27	0.544484	147	77
SLC1A2	YES	YES (GWAS)	YES (Associated)			10.1002/humu.22157; 10.1371/journal.pgen.1004704	0.457912	3	2	0.889485	829	374
NEFH	YES	YES (Candidate gene)	YES (Known ALS genes)			10.1002/humu.22157; 10.1371/journal.pgen.1004704	0.402165	74	45	0.813912	36	14
DCTN1	YES	YES (Candidate gene)	YES (Known ALS genes)			10.1002/humu.22157; 10.1371/journal.pgen.1004704	0.555422	32	19	0.140358	36	16
NEFL	YES			YES		10.1093/jnen/59.11.972; 10.1097/00005072-199405000-00002; 10.1046/j.1471-4159.2002.01045.x; 10.1007/s00401-019-02093-x	0.0560346	0	2	0.766609	172	83
CNTF	YES	YES (GWAS)	YES (Associated)			10.1002/humu.22157; 10.1371/journal.pgen.1004704	0.573039	10	4	0.262332	98	34
IFT74	YES			YES		10.1016/j.neurobiolaging.2007.02.022; 10.1186/1471-2377-6-44	0.827409	39	15	0.407757	12	8
MAPT	YES	YES (GWAS)	YES (Associated)			10.1002/humu.22157; 10.1371/journal.pgen.1004704	0.455266	23	15	0.0869153	431	170
CHMP2B	YES	YES (Linkage, Candidate gene)	YES (Known ALS genes)			10.1002/humu.22157; 10.1371/journal.pgen.1004704	0.14527	10	1	0.712567	28	12
NEFM	YES			YES		10.1186/s13041-018-0386-3; 10.1007/s00401-019-02093-x	0.76148	57	21	0.225113	21	17
PRPH	YES	YES (Unknown)	YES (RNA Recognition Motifs (RRMs))			10.1002/humu.22157; 10.1371/journal.pgen.1004704	0.096363	127	45	0.644935	15	5
SETX	YES	YES (Linkage Analysis)	YES (Known ALS genes)			10.1002/humu.22157; 10.1371/journal.pgen.1004704	0.529484	152	61	0.438318	214	103
ASIC2	YES			YES		10.1056/NEJMoa070174	0.256011	33	10	0.702759	74	36
ADAMTS20	YES			YES		10.1056/NEJMoa070174	0.284188	54	18	NA	NA	NA
ALK	YES			YES		10.1056/NEJMoa070174	0.188378	36	10	0.101964	13	12
AMPH	YES			YES		10.1056/NEJMoa070174	0.687802	48	19	0.534271	43	19
TBC1D32	YES			YES		10.1056/NEJMoa070174	0.410946	65	22	0.888967	83	35
CGNL1	YES			YES		10.1056/NEJMoa070174	0.905545	110	54	0.348426	216	83
COL4A1	YES			YES		10.1056/NEJMoa070174	0.473634	88	43	0.862837	70	32
DBF4B	YES			YES		10.1056/NEJMoa070174	0.258599	74	25	0.401614	29	9
DGKB	YES			YES		10.1056/NEJMoa070174	0.808128	36	15	0.345668	515	209
DGKD	YES			YES		10.1056/NEJMoa070174	0.582428	38	17	0.654092	419	174
DHX38	YES			YES		10.1056/NEJMoa070174	0.371218	28	18	0.48397	17	5
DSC3	YES			YES		10.1056/NEJMoa070174	0.897876	101	49	0.894045	525	242
EIF5A	YES			YES		10.1056/NEJMoa070174; 10.1371/journal.pone.0198874; 10.15252/embj.201490493	NA	NA	NA	0.17044	175	70
EPHB3	YES			YES		10.1056/NEJMoa070174	0.362047	39	12	0.0779725	70	21
FARS2	YES			YES		10.1056/NEJMoa070174	0.629822	23	7	0.863468	3	1
FBXO15	YES			YES		10.1056/NEJMoa070174	0.567437	8	3	NA	NA	NA
FGGY	YES	YES (GWAS)	YES (Associated)			10.1002/humu.22157; 10.1371/journal.pgen.1004704	0.616332	76	29	0.336968	3	3
FOXA2	YES			YES		10.1056/NEJMoa070174	0.809856	16	6	0.674642	98	46
RAP1GAP2	YES			YES		10.1056/NEJMoa070174	0.828218	31	15	0.293472	623	261
GNG7	YES			YES		10.1056/NEJMoa070174	0.509486	2	1	0.661581	743	356
GPR26	YES			YES		10.1056/NEJMoa070174	0.67066	3	1	0.404639	667	314
GYPC	YES			YES		10.1056/NEJMoa070174	0.46162	2	0	0.518581	69	25
IL18RAP	YES			YES		10.1056/NEJMoa070174	0.855509	8	3	1.93e-05	6	12
IL2RB	YES			YES		10.1056/NEJMoa070174	0.706768	5	3	0.520494	290	147
IQGAP2	YES			YES		10.1056/NEJMoa070174	0.676895	83	35	1	29	14
ATP23	YES			YES		10.1056/NEJMoa070174	0.284657	67	34	0.771143	5	2
MAGI2	YES			YES		10.1056/NEJMoa070174	0.633863	15	5	0.0793064	115	39
MBTPS1	YES			YES		10.1056/NEJMoa070174	0.546292	125	51	0.757658	263	114
NELL1	YES			YES		10.1056/NEJMoa070174	0.508417	104	59	0.500031	408	208
NFIA	YES			YES		10.1056/NEJMoa070174	0.537686	6	1	0.623223	659	313
NOX4	YES			YES		10.1056/NEJMoa070174	0.383959	68	25	0.268511	478	208
PARP8	YES			YES		10.1056/NEJMoa070174	0.659049	18	7	NA	NA	NA
PCF11	YES			YES		10.1056/NEJMoa070174	0.727761	84	37	0.322232	138	51
PCSK5	YES			YES		10.1056/NEJMoa070174	0.129726	40	9	0.796073	410	191
PFN2	YES		YES (Associated)	YES		10.1371/journal.pgen.1004704; 10.1056/NEJMoa070174	0.406396	2	2	0.751558	96	47
PLXDC2	YES			YES		10.1056/NEJMoa070174	0.719156	19	12	0.63352	32	15
PRDM1	YES			YES		10.1056/NEJMoa070174	0.806286	26	15	0.422875	166	60
BBS9	YES			YES		10.1056/NEJMoa070174	0.565392	109	45	0.0463127	85	23
PTPRT	YES			YES		10.1056/NEJMoa070174	0.890155	143	69	0.768001	665	311
SLCO3A1	YES			YES		10.1056/NEJMoa070174	0.357109	49	29	0.760209	269	111
SOX21	YES			YES		10.1056/NEJMoa070174	0.531793	9	4	0.758254	41	14
TACR2	YES			YES		10.1056/NEJMoa070174	0.287011	29	9	0.288293	57	18
TIAM2	YES			YES		10.1056/NEJMoa070174	0.0301692	89	24	0.809208	38	21
TMCC2	YES			YES		10.1056/NEJMoa070174	0.682972	14	4	0.863597	44	20
TUFT1	YES			YES		10.1056/NEJMoa070174	0.791922	23	9	0.081083	99	59
WNT9A	YES			YES		10.1056/NEJMoa070174	0.712406	14	5	NA	NA	NA
IKZF2	YES			YES		10.1056/NEJMoa070174	0.670016	43	21	0.348506	180	94
KIFAP3	YES	YES (GWAS)	YES (Associated)			10.1002/humu.22157; 10.1371/journal.pgen.1004704	0.254181	6	6	0.739395	5	1
VAPB	YES	YES (Candidate gene)	YES (Known ALS genes)			10.1002/humu.22157; 10.1371/journal.pgen.1004704	0.0787076	0	2	0.181856	537	254
ELP3	YES	YES (Microsatellite, GWAS)	YES (Associated)			10.1002/humu.22157; 10.1371/journal.pgen.1004704	0.824782	24	10	0.855056	74	37
FIG4	YES	YES (Candidate gene)	YES (Known ALS genes)			10.1002/humu.22157; 10.1371/journal.pgen.1004704	0.81194	43	20	0.141003	6	6
GRIA2	YES			YES		10.1016/j.neurobiolaging.2010.03.007; 10.1523/JNEUROSCI.2084-06.2006; 10.1038/427801a; 10.1002/1531-8249(199912)46:6<806::aid-ana2>3.0.co; 2-s	0.0442403	11	0	1	119	54
GEMIN2	YES			YES		10.1016/j.nbd.2009.03.005; 10.1371/journal.pone.0104614	0.342566	3	4	0.603539	13	7
ITPR2	YES	YES (GWAS)	YES (Associated)			10.1002/humu.22157; 10.1371/journal.pgen.1004704	0.144178	115	39	0.653522	481	229
DPP6	YES	YES (GWAS)	YES (Associated)			10.1002/humu.22157; 10.1371/journal.pgen.1004704	0.643987	13	6	0.133217	244	102
UPF2	YES			YES		10.1093/hmg/ddm361	0.340613	25	17	0.515599	55	25
FBXO8	YES			YES		10.1093/hmg/ddm361	0.473356	3	2	1	155	72
ARSG	YES			YES		10.1093/hmg/ddm361	0.417599	55	21	0.834117	22	10
PDE4B	YES			YES		10.1093/hmg/ddm361	0.454226	9	6	0.715251	76	32
TCEA1	YES			YES		10.1093/hmg/ddm361	0.260952	2	3	0.0200138	38	29
RNF14	YES			YES		10.1093/hmg/ddm361	0.45432	2	2	0.927171	190	95
RBFOX1	YES			YES		10.1093/hmg/ddm361	0.0588036	27	22	0.44572	304	118
FOXF2	YES			YES		10.1093/hmg/ddm361	0.277899	10	8	0.636091	30	10
RNF6	YES			YES		10.1093/hmg/ddm361	0.636996	11	7	0.481254	116	44
ZFP64	YES	YES (GWAS)	YES (Associated)			10.1002/humu.22157; 10.1371/journal.pgen.1004704	0.102275	9	11	1	165	80
SUSD1	YES	YES (GWAS)	YES (Associated)			10.1002/humu.22157; 10.1371/journal.pgen.1004704	0.438242	90	31	0.516867	21	13
FHDC1	YES			YES		10.1016/S1474-4422(07)70037-6	0.628586	26	10	0.561175	238	112
SLC25A26	YES			YES		10.1016/S1474-4422(07)70037-6	0.0783626	7	8	0.00831447	205	67
SHROOM3	YES			YES		10.1016/S1474-4422(07)70037-6	0.592299	101	49	0.276462	238	125
CDH13	YES	YES (GWAS)	YES (Associated)			10.1002/humu.22157; 10.1371/journal.pgen.1004704	0.384964	4	4	0.304891	165	71
DAB1	YES			YES		10.1016/S1474-4422(07)70037-6	0.294617	9	1	0.337558	14	9
GRK3	YES			YES		10.1016/S1474-4422(07)70037-6	0.860815	10	4	0.243463	415	210
SETD7	YES			YES		10.1016/S1474-4422(07)70037-6	0.854331	29	13	0.626627	581	266
FAM19A5	YES			YES		10.1016/S1474-4422(07)70037-6	0.740969	7	2	0.129737	288	152
ADARB1	YES			YES		10.1016/j.jocn.2015.12.039; 10.1371/journal.pone.0043469; 10.1002/emmm.201302935	0.609581	17	5	0.0777046	627	248
CHGA	YES			YES		10.1371/journal.pone.0044401; 10.1016/j.regpep.2008.07.009; 10.1111/j.1471-4159.2010.06979.x	1	36	17	1	75	38
CHGB	YES	YES (Candidate gene)				10.1002/humu.22157	0.808234	6	3	0.538674	44	15
ATXN2	YES	YES (Candidate gene)	YES (Known ALS genes)			10.1002/humu.22157; 10.1371/journal.pgen.1004704	0.5	48	16	0.860658	92	43
OPTN	YES	YES (Homozygosity mapping)	YES (Known ALS genes)			10.1002/humu.22157; 10.1371/journal.pgen.1004704	0.148458	29	6	0.717392	91	50
APOE	YES	YES (GWAS)	YES (Associated)			10.1002/humu.22157; 10.1371/journal.pgen.1004704	0.404288	9	2	0.324861	8	5
SLC11A2	YES			YES		10.1016/j.jns.2010.12.018	0.270656	57	18	0.437481	203	107
ALAD	YES	YES (GWAS)	YES (Associated)			10.1002/humu.22157; 10.1371/journal.pgen.1004704	0.590254	18	9	0.167024	224	86
C7orf57	YES			YES		10.1093/hmg/ddp059	0.276873	32	23	1	115	54
CST3	YES	YES (GWAS)	YES (Associated)			10.1002/humu.22157; 10.1371/journal.pgen.1004704	0.240962	4	3	0.0120761	109	62
DHFR	YES			YES		10.3109/17482968.2010.536985	0.321337	3	1	0.918012	115	43
EPO	YES			YES		10.1016/j.neulet.2007.02.002; 10.1016/j.expneurol.2006.11.002; 10.1016/j.neurobiolaging.2007.08.008	0.519419	2	1	0.636503	51	23
F7	YES			YES		10.1186/1471-2105-9-254	0.526527	20	12	0.896465	212	98
FMO1	YES			YES		10.1080/17482960600864413; 10.1046/j.1471-4159.2001.00231.x	0.796892	15	9	0.00920662	20	17
ITGA2	YES			YES		10.1186/1471-2105-9-254	0.540833	47	27	0.00342674	313	154
LIPC	YES	YES (GWAS)	YES (Associated)			10.1002/humu.22157; 10.1371/journal.pgen.1004704	0.195692	45	12	NA	NA	NA
MTHFR	YES			YES		10.1186/1471-2105-9-254; 10.3109/17482968.2010.536985	0.733859	61	28	0.142223	413	217
NOS3	YES			YES		10.1186/1471-2105-9-254	0.00843238	36	32	0.144079	82	26
OGG1	YES	YES (GWAS)	YES (Associated)			10.1002/humu.22157; 10.1371/journal.pgen.1004704	0.724078	100	52	0.674194	38	14
PON3	YES	YES (GWAS)	YES (Associated)			10.1002/humu.22157; 10.1371/journal.pgen.1004704	0.0815128	56	33	NA	NA	NA
PSEN1	YES	YES (GWAS)	YES (Associated)			10.1002/humu.22157; 10.1371/journal.pgen.1004704	0.037318	18	1	0.674879	430	207
SOD2	YES	YES (GWAS)	YES (Associated)			10.1002/humu.22157; 10.1371/journal.pgen.1004704	0.513553	2	0	0.671349	450	222
SUN3	YES			YES		10.1093/hmg/ddp059	0.101836	3	5	0.851873	36	17
TMEM106B	YES			YES		10.1007/s00401-010-0782-y	0.680539	5	2	0.426864	191	90
TXNRD1	YES			YES		10.1016/j.freeradbiomed.2008.09.041	0.476854	2	0	0.580844	80	31
UNC13A	YES	YES (GWAS)	YES (Associated)			10.1002/humu.22157; 10.1371/journal.pgen.1004704	0.280226	19	4	0.628565	415	174
XRCC1	YES			YES		10.3109/17482960903220297	0.496159	79	26	0.706792	11	7
CRYM	YES	YES (GWAS)	YES (Associated)			10.1002/humu.22157; 10.1371/journal.pgen.1004704	0.345576	3	0	0.86188	9	3
DAO	YES	YES (Linkage, Candidate gene)	YES (Known ALS genes)			10.1002/humu.22157; 10.1371/journal.pgen.1004704	0.372112	24	7	0.0930303	44	33
LUM	YES	YES (GWAS)	YES (Associated)			10.1002/humu.22157; 10.1371/journal.pgen.1004704	0.413267	32	11	0.826359	66	26
VCP	YES	YES (Candidate gene)	YES (Known ALS genes)			10.1002/humu.22157; 10.1371/journal.pgen.1004704	0.632506	14	5	0.293013	210	83
RNF19A	YES	YES (GWAS)	YES (Associated)			10.1002/humu.22157; 10.1371/journal.pgen.1004704	0.587987	45	24	0.0130654	79	53
KDR	YES	YES (GWAS)	YES (Associated)			10.1002/humu.22157; 10.1371/journal.pgen.1004704	0.449338	35	19	0.123315	123	41
LIF	YES	YES (GWAS)	YES (Associated)			10.1002/humu.22157; 10.1371/journal.pgen.1004704	0.722134	5	1	0.775127	278	137
SPAST	YES	YES (Candidate gene)	YES (Associated)			10.1002/humu.22157; 10.1371/journal.pgen.1004704	0.0184252	120	39	0.801224	507	220
C9orf72	YES	YES (GWAS)	YES (Known ALS genes)			10.1002/humu.22157; 10.1371/journal.pgen.1004704	0.795645	11	5	0.224522	255	143
PFN1	YES	YES (NGS)	YES (Known ALS genes)			10.1002/humu.22157; 10.1371/journal.pgen.1004704	0.112173	15	17	0.614312	48	26
HNRNPA1	YES	YES (Linkage Analysis, NGS)	YES (RNA Recognition Motifs (RRMs))			10.1002/humu.22157; 10.1371/journal.pgen.1004704	0.761905	6	2	0.530937	48	26
HNRNPA2B1	YES	YES (GWAS)	YES (RNA Recognition Motifs (RRMs))			10.1002/humu.22157; 10.1371/journal.pgen.1004704	0.437619	3	3	1	137	61
SPG11	YES	YES (Linkage Analysis)	YES (Associated)			10.1002/humu.22157; 10.1371/journal.pgen.1004704	0.895114	85	37	0.328445	17	10
SQSTM1	YES	YES (Candidate gene)	YES (Associated)			10.1002/humu.22157; 10.1371/journal.pgen.1004704	0.41844	27	18	0.70506	124	53
TBK1	YES	YES (Exome Sequencing)				10.1002/humu.22157	0.0181355	37	6	0.111719	29	19
NEK1	YES			YES		10.1038/ng.3626	8.00266e-07	128	19	0.839595	42	21
CHCHD10	YES	YES (NGS)				10.1002/humu.22157	0.549337	7	3	0.658286	11	4
SIGMAR1	YES	YES (Candidate gene)	YES (Known ALS genes)			10.1002/humu.22157; 10.1371/journal.pgen.1004704	0.750081	18	7	0.747332	72	32
SS18L1	YES	YES (Exome Sequencing)	YES (Trio)			10.1002/humu.22157; 10.1371/journal.pgen.1004704	0.628841	6	2	0.0623258	297	165
MATR3	YES	YES (NGS)				10.1002/humu.22157	0.292718	12	2	0.133782	311	118
TUBA4A	YES	YES (NGS)				10.1002/humu.22157	0.749422	3	1	0.732171	195	85
GLE1	YES	YES (Unknown)		YES		10.1002/humu.22157; 10.1038/nature14974	0.40199	22	15	0.569201	137	69
AGT	YES	YES (GWAS)	YES (Associated)			10.1002/humu.22157; 10.1371/journal.pgen.1004704	0.597643	60	30	0.887726	44	20
B4GALT6	YES	YES (GWAS)	YES (Associated)			10.1002/humu.22157; 10.1371/journal.pgen.1004704	0.225075	4	4	0.292912	307	123
BCL11B	YES	YES (GWAS)	YES (Associated)			10.1002/humu.22157; 10.1371/journal.pgen.1004704	0.425164	7	5	0.13121	312	169
BCL6	YES	YES (GWAS)	YES (Associated)			10.1002/humu.22157; 10.1371/journal.pgen.1004704	0.570194	20	12	0.363536	98	36
C1orf27	YES	YES (GWAS)	YES (Associated)			10.1002/humu.22157; 10.1371/journal.pgen.1004704	0.425635	81	31	0.657966	191	97
CCS	YES	YES (GWAS)	YES (Associated)			10.1002/humu.22157; 10.1371/journal.pgen.1004704	0.0741606	28	16	0.0314027	0	3
CDH22	YES	YES (GWAS)	YES (Associated)			10.1002/humu.22157; 10.1371/journal.pgen.1004704	0.574149	30	10	0.310626	18	4
CNTN4	YES	YES (GWAS)	YES (Associated)			10.1002/humu.22157; 10.1371/journal.pgen.1004704	0.864906	37	19	0.328152	175	70
CNTN6	YES	YES (GWAS)	YES (Associated)			10.1002/humu.22157; 10.1371/journal.pgen.1004704	0.511106	48	28	0.0712982	1	3
CRIM1	YES	YES (GWAS)	YES (Associated)			10.1002/humu.22157; 10.1371/journal.pgen.1004704	0.781481	66	32	0.295268	170	92
CYP2D6	YES	YES (GWAS)	YES (Associated)			10.1002/humu.22157; 10.1371/journal.pgen.1004704	0.708556	59	24	0.291064	1	1
DIAPH3	YES	YES (GWAS)	YES (Associated)			10.1002/humu.22157; 10.1371/journal.pgen.1004704	0.408358	125	48	0.302154	78	26
DISC1	YES	YES (GWAS)	YES (Associated)			10.1002/humu.22157; 10.1371/journal.pgen.1004704	0.244362	31	8	0.52353	1110	521
DOC2B	YES	YES (GWAS)	YES (Associated)			10.1002/humu.22157; 10.1371/journal.pgen.1004704	0.542996	2	0	NA	NA	NA
DYNC1H1	YES	YES (GWAS)	YES (Associated)			10.1002/humu.22157; 10.1371/journal.pgen.1004704	0.350657	69	30	0.72783	102	48
EFEMP1	YES	YES (GWAS)	YES (Associated)			10.1002/humu.22157; 10.1371/journal.pgen.1004704	0.726315	10	4	0.138475	173	59
FEZF2	YES	YES (GWAS)	YES (Associated)			10.1002/humu.22157; 10.1371/journal.pgen.1004704	0.576334	7	5	0.59503	12	3
GARS	YES	YES (GWAS)	YES (Associated)			10.1002/humu.22157; 10.1371/journal.pgen.1004704	0.763586	60	25	0.147914	16	10
GRB14	YES	YES (GWAS)	YES (Associated)			10.1002/humu.22157; 10.1371/journal.pgen.1004704	0.867365	11	6	1	33	14
HEXA	YES	YES (GWAS)	YES (Associated)			10.1002/humu.22157; 10.1371/journal.pgen.1004704	0.614535	65	26	0.813393	25	13
LOX	YES	YES (GWAS)	YES (Associated)			10.1002/humu.22157; 10.1371/journal.pgen.1004704	0.723933	4	1	0.158616	149	64
NAIP	YES	YES (GWAS)	YES (Associated)			10.1002/humu.22157; 10.1371/journal.pgen.1004704	0.0654444	43	30	0.477356	4	1
NETO1	YES	YES (GWAS)	YES (Associated)			10.1002/humu.22157; 10.1371/journal.pgen.1004704	0.871519	11	4	0.520856	370	184
NT5C1A	YES	YES (GWAS)	YES (Associated)			10.1002/humu.22157; 10.1371/journal.pgen.1004704	0.747858	58	28	NA	NA	NA
OMA1	YES	YES (GWAS)	YES (Associated)			10.1002/humu.22157; 10.1371/journal.pgen.1004704	0.514681	87	31	0.165223	19	11
PCP4	YES	YES (GWAS)	YES (Associated)			10.1002/humu.22157; 10.1371/journal.pgen.1004704	0.0207975	0	2	0.338599	7	6
PFN3	YES		YES (Associated)			10.1371/journal.pgen.1004704	0.25026	4	4	0.409216	3	0
PVR	YES	YES (GWAS)	YES (Associated)			10.1002/humu.22157; 10.1371/journal.pgen.1004704	0.424436	23	14	0.864587	333	154
RAMP3	YES	YES (GWAS)	YES (Associated)			10.1002/humu.22157; 10.1371/journal.pgen.1004704	0.628948	14	8	0.0248814	78	19
SCN7A	YES	YES (GWAS)	YES (Associated)			10.1002/humu.22157; 10.1371/journal.pgen.1004704	0.0168122	138	38	0.477536	175	72
SELL	YES	YES (GWAS)	YES (Associated)			10.1002/humu.22157; 10.1371/journal.pgen.1004704	0.538927	6	1	1	68	31
SEMA6A	YES	YES (GWAS)	YES (Associated)			10.1002/humu.22157; 10.1371/journal.pgen.1004704	0.914265	30	13	0.717821	418	204
SLC39A11	YES	YES (GWAS)	YES (Associated)			10.1002/humu.22157; 10.1371/journal.pgen.1004704	0.310434	43	13	0.803176	180	77
SNCG	YES	YES (GWAS)	YES (Associated)			10.1002/humu.22157; 10.1371/journal.pgen.1004704	0.455279	20	8	0.759171	61	24
SOX5	YES	YES (GWAS)	YES (Associated)			10.1002/humu.22157; 10.1371/journal.pgen.1004704	0.0450173	67	47	0.637135	169	85
SPG7	YES	YES (GWAS)	YES (Associated)			10.1002/humu.22157; 10.1371/journal.pgen.1004704	0.744606	134	56	0.505327	160	76
SYT9	YES	YES (GWAS)	YES (Associated)			10.1002/humu.22157; 10.1371/journal.pgen.1004704	0.802137	93	44	0.75613	68	26
UBQLN1	YES		YES (Known ALS genes)			10.1371/journal.pgen.1004704	0.669937	61	31	0.831296	94	37
VDR	YES	YES (GWAS)	YES (Associated)			10.1002/humu.22157; 10.1371/journal.pgen.1004704	0.787127	33	13	0.732705	268	127
VPS54	YES	YES (GWAS)	YES (Associated)			10.1002/humu.22157; 10.1371/journal.pgen.1004704	0.454117	45	14	0.294714	42	26
ZNF512B	YES	YES (GWAS)	YES (Associated)			10.1002/humu.22157; 10.1371/journal.pgen.1004704	0.153263	22	4	0.653687	224	90
ZNF746	YES	YES (GWAS)	YES (Associated)			10.1002/humu.22157; 10.1371/journal.pgen.1004704	0.676505	5	3	0.453074	181	71
ERBB4	YES	YES (Linkage Analysis, NGS)	YES (Associated)			10.1002/humu.22157; 10.1371/journal.pgen.1004704	0.450938	15	10	0.690569	1056	438
AIM1L (CRYBG2)	YES		YES (Trio)			10.1371/journal.pgen.1004704	0.540459	90	46	0.279765	4	0
CHRM1	YES		YES (Trio)			10.1371/journal.pgen.1004704	0.350521	1	1	0.307354	44	12
CNOT1	YES		YES (Trio)			10.1371/journal.pgen.1004704	0.679788	15	7	0.164667	74	47
CSNK1G3	YES	YES (GWAS)	YES (Trio)			10.1002/humu.22157; 10.1371/journal.pgen.1004704	0.654613	11	3	0.347054	158	70
EHMT1	YES		YES (Trio)			10.1371/journal.pgen.1004704	0.472592	35	11	0.464085	55	26
ELL	YES		YES (Trio)			10.1371/journal.pgen.1004704	0.45979	10	7	0.659148	403	171
FAM151A	YES		YES (Trio)			10.1371/journal.pgen.1004704	0.593364	28	12	0.857032	3	1
IZUMO1R	YES		YES (Trio)			10.1371/journal.pgen.1004704	0.235303	12	8	NA	NA	NA
FOXA1	YES		YES (Trio)			10.1371/journal.pgen.1004704	0.391886	8	6	0.840654	74	34
FOXK1	YES		YES (Trio)			10.1371/journal.pgen.1004704	0.360368	103	59	0.775247	1917	766
GPR132	YES		YES (Trio)			10.1371/journal.pgen.1004704	0.267657	6	6	0.793121	140	69
HDAC10	YES		YES (Trio)			10.1371/journal.pgen.1004704	0.329927	25	18	0.132275	87	30
HOXD8	YES		YES (Trio)			10.1371/journal.pgen.1004704	1	26	10	0.696941	158	76
HS3ST2	YES		YES (Trio)			10.1371/journal.pgen.1004704	0.544903	5	4	0.257222	13	9
KIF13A	YES		YES (Trio)			10.1371/journal.pgen.1004704	0.885871	82	41	0.723021	163	84
KRTAP21-2	YES		YES (Trio)			10.1371/journal.pgen.1004704	NA	NA	NA	NA	NA	NA
KTI12	YES		YES (Trio)			10.1371/journal.pgen.1004704	0.47036	6	5	0.715088	82	37
ADGRL3	YES		YES (Trio)			10.1371/journal.pgen.1004704	0.0222517	80	20	0.0382296	134	75
NCKAP5	YES		YES (Trio)			10.1371/journal.pgen.1004704	0.8902	48	21	0.498366	58	20
NTM	YES		YES (Trio)			10.1371/journal.pgen.1004704	NA	NA	NA	0.776256	186	85
OR5B3	YES		YES (Trio)			10.1371/journal.pgen.1004704	0.566773	63	26	NA	NA	NA
PLEKHO2	YES		YES (Trio)			10.1371/journal.pgen.1004704	0.148006	32	8	0.384126	139	56
SRCAP	YES		YES (Trio)			10.1371/journal.pgen.1004704	0.692971	198	82	0.919604	14	5
STARD13	YES		YES (Trio)			10.1371/journal.pgen.1004704	0.872793	52	24	0.699785	438	211
TRPM4	YES		YES (Trio)			10.1371/journal.pgen.1004704	0.775582	121	58	0.273655	40	12
UBQLN3	YES		YES (Trio)			10.1371/journal.pgen.1004704	0.258001	43	26	0.593275	8	2
UTP6	YES		YES (Trio)			10.1371/journal.pgen.1004704	0.592438	5	3	0.376176	3	3
VCL	YES		YES (Trio)			10.1371/journal.pgen.1004704	0.223197	64	20	0.817361	101	43
WDR1	YES		YES (Trio)			10.1371/journal.pgen.1004704	0.718114	20	6	0.333815	157	60
ZNF410	YES		YES (Trio)			10.1371/journal.pgen.1004704	0.396526	12	2	0.714793	40	20
ZNF778	YES		YES (Trio)			10.1371/journal.pgen.1004704	0.657485	27	10	0.038222	160	64
CELF4	YES		YES (RNA Recognition Motifs (RRMs))			10.1371/journal.pgen.1004704	0.44056	28	16	0.839986	159	63
CSTF2T	YES		YES (RNA Recognition Motifs (RRMs))			10.1371/journal.pgen.1004704	0.231966	13	2	0.310879	272	112
DAZAP1	YES		YES (RNA Recognition Motifs (RRMs))			10.1371/journal.pgen.1004704	0.819297	11	4	0.0750786	43	32
ELAVL1	YES		YES (RNA Recognition Motifs (RRMs))			10.1371/journal.pgen.1004704	0.30262	4	0	0.303524	382	190
ELAVL2	YES		YES (RNA Recognition Motifs (RRMs))			10.1371/journal.pgen.1004704	0.656102	4	1	0.197112	170	92
ELAVL3	YES		YES (RNA Recognition Motifs (RRMs))			10.1371/journal.pgen.1004704	NA	NA	NA	0.292999	338	129
ELAVL4	YES		YES (RNA Recognition Motifs (RRMs))			10.1371/journal.pgen.1004704	0.576287	3	2	0.10487	102	35
G3BP1	YES		YES (RNA Recognition Motifs (RRMs))			10.1371/journal.pgen.1004704	0.0590911	7	8	0.55842	270	110
G3BP2	YES		YES (RNA Recognition Motifs (RRMs))			10.1371/journal.pgen.1004704	0.249616	16	3	0.603567	253	111
HNRNPA0	YES		YES (RNA Recognition Motifs (RRMs))			10.1371/journal.pgen.1004704	0.873339	3	1	0.722037	135	64
HNRNPA1L2	YES		YES (RNA Recognition Motifs (RRMs))			10.1371/journal.pgen.1004704	0.484583	34	19	0.679777	8	2
HNRNPA3	YES		YES (RNA Recognition Motifs (RRMs))			10.1371/journal.pgen.1004704	0.613057	2	1	0.864482	227	109
HNRNPAB	YES		YES (RNA Recognition Motifs (RRMs))			10.1371/journal.pgen.1004704	0.135232	24	4	0.187919	181	99
HNRNPD	YES		YES (RNA Recognition Motifs (RRMs))			10.1371/journal.pgen.1004704	0.482341	2	1	0.314331	68	30
HNRNPH3	YES		YES (RNA Recognition Motifs (RRMs))			10.1371/journal.pgen.1004704	0.543198	5	1	0.407831	47	15
MSI2	YES		YES (RNA Recognition Motifs (RRMs))			10.1371/journal.pgen.1004704	0.343035	16	4	0.722013	129	65
PSPC1	YES		YES (RNA Recognition Motifs (RRMs))			10.1371/journal.pgen.1004704	0.422665	7	1	0.83445	25	10
RBM14	YES		YES (RNA Recognition Motifs (RRMs))			10.1371/journal.pgen.1004704	0.61119	57	22	0.670276	377	190
RBM33	YES		YES (RNA Recognition Motifs (RRMs))			10.1371/journal.pgen.1004704	0.355547	14	11	0.229973	535	257
RBMS1	YES	YES (GWAS)	YES (RNA Recognition Motifs (RRMs))			10.1002/humu.22157; 10.1371/journal.pgen.1004704	0.856006	6	2	0.38887	166	89
SFPQ	YES		YES (RNA Recognition Motifs (RRMs))			10.1371/journal.pgen.1004704	0.522321	4	2	0.0141534	123	60
SSB	YES		YES (RNA Recognition Motifs (RRMs))			10.1371/journal.pgen.1004704	0.319832	6	1	0.688932	32	15
TIA1	YES		YES (RNA Recognition Motifs (RRMs))			10.1371/journal.pgen.1004704	0.754127	5	1	0.181394	330	126
TIAL1	YES		YES (Trio)			10.1371/journal.pgen.1004704	0.459553	2	0	0.427059	121	67
XPO1	YES			YES	YES	10.1038/nature14974; 10.1038/srep20877; 10.1038/emboj.2010.82; 10.1073/pnas.0912384106; 10.1261/rna.034769.112	0.616537	3	2	0.523148	17	10
RAN	YES			YES	YES	10.1038/nature14974; 10.1101/gad.1158803; 10.1126/science.1178705; 10.1261/rna.5167604	NA	NA	NA	0.563179	44	22
SRRT	YES			YES	YES	10.1038/nature14974; 10.1016/j.cell.2009.04.046; 10.1016/j.cell.2009.04.045; 10.1016/j.molcel.2011.12.020	0.393136	23	9	0.740019	8	3
NCBP2	YES			YES	YES	10.1038/nature14974; 10.1016/j.cell.2009.04.046; 10.1038/emboj.2010.82	0.459687	2	0	0.0509676	84	42
NCBP1	YES			YES	YES	10.1038/nature14974; 10.1016/j.cell.2009.04.046; 10.1038/emboj.2010.82	0.656991	6	4	0.142822	179	64
RANGAP1	YES			YES		10.1038/nature14973	0.384651	13	7	0.457015	96	45
DICER1					YES	10.1038/nature03120	0.105578	43	22	0.431277	358	152
DROSHA					YES	10.1038/nature03120	0.514853	28	17	0.322321	23	16
XPO5				YES	YES	10.1038/nn.4085; 10.1101/gad.1158803; 10.1126/science.1178705; 10.1261/rna.5167604	0.789227	20	10	0.0963837	139	67
AGO1					YES	10.1126/science.1102513; doi.org/10.1038/nsmb.1712	0.64809	3	1	0.254645	472	190
AGO2					YES	10.1126/science.1102513; doi.org/10.1038/nsmb918; doi.org/10.1038/nsmb.1712	0.577032	4	2	1	51	23
AGO3					YES	10.1126/science.1102513; doi.org/10.1038/nsmb.1712	0.344057	6	4	0.354921	64	27
AGO4					YES	10.1126/science.1102513; doi.org/10.1038/nsmb.1712	0.777307	10	3	0.416578	525	221
TARBP2					YES	10.1038/ncomms13694	0.0956296	8	0	0.600563	28	15
DGCR8					YES	10.1038/nature03120	0.494413	4	2	0.491654	244	104
TARDBP	YES	YES (Linkage, Candidate gene)	YES (Known ALS genes)		YES	10.1002/humu.22157; 10.1371/journal.pgen.1004704; 10.1038/nature03120	0.222445	21	5	0.680379	100	38
FUS	YES	YES (Linkage, Candidate gene)	YES (Known ALS genes)		YES	10.1002/humu.22157; 10.1371/journal.pgen.1004704; 10.1038/nature03120	0.295992	13	2	0.783621	362	159
TNRC6A					YES	10.1261/rna.1351608; 10.1038/ncb1334; 10.1038/ncb1333; 10.1261/rna.034769.112	0.599299	42	19	0.4623	86	36
TNRC6B					YES	10.1016/j.cub.2005.10.048; 10.1261/rna.1351608	0.677638	80	33	0.713593	928	401
TNRC6C					YES	10.1261/rna.1351608; 10.1261/rna.1448009	0.514234	70	25	0.667441	534	240
MOV10					YES	10.1016/j.cub.2005.10.048	0.727631	14	5	0.21332	30	20
PRMT5					YES	10.1093/nar/gkq896	0.0864349	7	0	0.459642	47	21
DDX20					YES	10.1101/gad.974702	0.045583	28	25	0.29888	100	58
GEMIN4					YES	10.1101/gad.974702	0.869844	101	46	0.243006	19	5
PIWIL1					YES	10.1016/j.molcel.2007.05.021	0.812824	9	5	0.367818	91	47
PIWIL2					YES	10.1016/j.molcel.2007.05.021	0.448781	83	48	0.135501	47	15
PIWIL3					YES	10.1016/j.molcel.2007.05.021	0.902282	155	66	0.0565277	18	17
PIWIL4					YES	10.1016/j.molcel.2007.05.021	0.822802	21	10	0.195097	13	7
TRIM32					YES	10.1016/j.cell.2008.12.024	0.269632	32	13	0.295361	158	55
DDX1					YES	10.1038/nature03120	0.450245	14	10	0.578061	3	1
DDX17					YES	10.1038/nature03120	0.845547	6	3	0.266337	261	110
DDX5					YES	10.1038/nature03120	0.787049	4	1	0.330043	190	102
DHX15					YES	10.1038/nature03120	NA	NA	NA	0.237531	15	9
ILF3					YES	10.1038/nature03120	0.912463	15	6	0.406388	489	207
HNRNPUL1					YES	10.1038/nature03120	0.189644	6	6	0.723787	117	52
HNRNPM					YES	10.1038/nature03120	0.464065	10	5	0.196827	18	14
HNRNPH1	YES		YES (RNA Recognition Motifs (RRMs))		YES	10.1371/journal.pgen.1004704; 10.1371/journal.pone.0019391; 10.1016/j.yexcr.2007.07.020	0.316701	3	0	0.251134	146	76
HNRNPDL					YES	10.1038/nature03120	0.53262	13	9	0.160986	391	173
RALY					YES	10.1038/nature03120	0.390229	6	5	0.361563	413	204
EWSR1	YES	YES (GWAS)	YES (Known ALS genes)		YES	10.1002/humu.22157; 10.1371/journal.pgen.1004704; 10.1038/nature03120	0.439121	11	6	0.487468	30	10
TAF15	YES	YES (Candidate gene)	YES (Known ALS genes)		YES	10.1002/humu.22157; 10.1371/journal.pgen.1004704; 10.1038/nature03120	0.502577	19	6	0.049057	40	11
SRPK1					YES	10.1038/nature03120	0.565518	16	9	0.00942828	100	69
PRKRA					YES	10.1038/sj.emboj.7600942	0.711119	6	2	NA	NA	NA
LIN28A					YES	10.1126/science.1154040; 10.1038/ncb1759; 10.1261/rna.1155108	0.266562	1	1	0.368787	351	144
IPO8					YES	10.1074/jbc.C113.541417	0.737833	12	5	0.620422	240	99
SNIP1					YES	10.1073/pnas.0804218105	0.657956	11	3	0.730855	239	110
SMAD1					YES	10.1038/nature07086; 10.1016/j.molcel.2010.07.011	0.537114	12	9	0.661336	107	50
SMAD2					YES	10.1038/nature07086; 10.1016/j.molcel.2010.07.011	0.630493	3	1	0.162459	1044	416
SMAD3					YES	10.1038/nature07086; 10.1016/j.molcel.2010.07.011	0.672353	5	4	0.110617	396	208

## Sheet: Table S4
Table S4. Number of rare genetic variants identified.
Region-based rare-variant association analysis	Description	# Rare qualifying variants
miRNA- or ALS-relevant protein coding ORFs	rare variants (MAF ≤ 0.01) that are predicted to cause frameshifting, alternative splicing, abnormal stop codon or a deleterious non-synonymous amino acid substitution (requiring ≥ 3 of 7 independent dbNSFP prediction algorithms)	4855
3′UTRs	rare variants (MAF ≤ 0.01) in 3'-untranslated regions (3′UTRs) of mRNAs	17344
pre-miRNA (~80nt)	rare variants (MAF ≤ 0.01) in pre-miRNA genes	4147
predicted genetic networks	rare variants (MAF ≤ 0.01) detected on a specific mature miRNA sequence (22nt) and its cognate downstream 3’UTR targets	4375
Total		30721

## Sheet: Table S5
Table S5. Detailed description of variants in protein-coding sequences of NEK1 and SOD1 and the IL18RAP 3′UTR, in Project MinE discovery cohort.
NEK1 - Coding variants
Variant ID	Minor Allele Sum in Cases	Major Allele Sum in Cases	Minor Allele Sum in Controls	Major Allele Sum in Controls	Gender	Phenotype	Country of origin	Platform
4:170315672:T>C	2	7908	0	3638	male	case	Ireland	HiSeqX
					male	case	Ireland	HiSeqX
4:170315676:T>C	1	7909	0	3638	female	case	Netherlands	HiSeqX
4:170323000:T>C	1	7909	0	3638	female	case	Netherlands	HiSeq2000
4:170327789:T>C	1	7909	0	3638	female	case	Turkey	HiSeqX
4:170327847:TA>T	1	7909	0	3638	male	case	Ireland	HiSeqX
4:170345819:G>C	21	7889	0	3638	female	case	Belgium	HiSeqX
					male	case	Belgium	HiSeqX
					female	case	Belgium	HiSeqX
					male	case	Belgium	HiSeqX
					male	case	Ireland	HiSeqX
					female	case	Netherlands	HiSeq2000
					male	case	Netherlands	HiSeq2000
					female	case	Netherlands	HiSeq2000
					male	case	Netherlands	HiSeqX
					female	case	USA	HiSeqX
					female	case	USA	HiSeqX
					male	case	UnitedKingdom	HiSeqX
					male	case	UnitedKingdom	HiSeqX
					female	case	UnitedKingdom	HiSeqX
					female	case	UnitedKingdom	HiSeqX
					male	case	UnitedKingdom	HiSeqX
					female	case	UnitedKingdom	HiSeqX
					female	case	UnitedKingdom	HiSeqX
					male	case	UnitedKingdom	HiSeqX
					male	case	UnitedKingdom	HiSeqX
					male	case	UnitedKingdom	HiSeqX
4:170354804:A>C	1	7907	0	3638	female	case	UnitedKingdom	HiSeqX
4:170359239:A>T	1	7909	0	3638	female	case	Belgium	HiSeqX
4:170359357:CT>C	1	7909	0	3638	female	case	Spain	HiSeqX
4:170359388:C>CT	1	7909	0	3638	male	case	Belgium	HiSeqX
4:170384547:C>T	1	7909	0	3638	male	case	UnitedKingdom	HiSeqX
4:170400607:G>A	1	7907	0	3638	female	case	USA	HiSeqX
4:170428209:TTC>T	2	7908	0	3638	female	case	Netherlands	HiSeq2000
					male	case	UnitedKingdom	HiSeqX
4:170428226:CCTTT>C	1	7909	0	3638	female	case	Netherlands	HiSeq2000
4:170428267:C>T	1	7909	0	3638	male	case	UnitedKingdom	HiSeqX
4:170428877:C>T	0	7910	1	3637	male	control	UnitedKingdom	HiSeqX
4:170428907:C>T	0	7910	1	3637	male	control	Netherlands	HiSeq2000
4:170429439:T>C	2	7908	1	3637	male	case	Netherlands	HiSeq2000
					male	control	Netherlands	HiSeqX
					female	case	USA	HiSeqX
4:170429443:A>T	1	7909	0	3638	female	case	USA	HiSeqX
4:170458977:G>A	1	7907	0	3638	female	case	USA	HiSeqX
4:170459007:G>A	1	7907	0	3636	male	case	USA	HiSeqX
4:170459039:T>C	1	7907	0	3636	male	case	Turkey	HiSeqX
4:170477185:T>C	1	7909	0	3638	male	case	Ireland	HiSeqX
4:170477194:C>T	1	7909	0	3638	male	case	Netherlands	HiSeqX
4:170482633:T>C	1	7909	0	3638	male	case	Ireland	HiSeqX
4:170483024:TTC>T	1	7909	0	3636	male	case	Spain	HiSeqX
4:170483341:G>A	1	7909	0	3638	male	case	Netherlands	HiSeq2000
4:170498110:TG>T	1	7909	0	3638	male	case	Ireland	HiSeqX
4:170498162:C>T	1	7909	0	3638	male	case	Spain	HiSeqX
4:170498231:C>A	2	7908	0	3638	female	case	USA	HiSeqX
					male	case	USA	HiSeqX
4:170501992:C>G	2	7908	0	3638	female	case	USA	HiSeqX
					male	case	UnitedKingdom	HiSeqX
4:170506513:A>G	1	7909	0	3638	male	case	USA	HiSeqX
4:170506525:C>T	58	7852	14	3624	male	control	Belgium	HiSeqX
					female	case	Belgium	HiSeqX
					female	case	Belgium	HiSeqX
					male	case	Belgium	HiSeqX
					male	case	Belgium	HiSeqX
					male	case	Belgium	HiSeqX
					male	control	Belgium	HiSeqX
					male	case	Belgium	HiSeqX
					female	case	Ireland	HiSeqX
					male	case	Ireland	HiSeqX
					female	case	Ireland	HiSeqX
					male	control	Ireland	HiSeqX
					male	case	Netherlands	HiSeq2000
					female	case	Netherlands	HiSeq2000
					female	case	Netherlands	HiSeq2000
					male	case	Netherlands	HiSeq2000
					male	case	Netherlands	HiSeq2000
					female	case	Netherlands	HiSeq2000
					female	control	Netherlands	HiSeq2000
					male	control	Netherlands	HiSeq2000
					male	case	Netherlands	HiSeq2000
					male	case	Netherlands	HiSeq2000
					female	case	Netherlands	HiSeq2000
					female	case	Netherlands	HiSeq2000
					male	case	Netherlands	HiSeq2000
					female	case	Netherlands	HiSeq2000
					female	case	Netherlands	HiSeq2000
					male	case	Netherlands	HiSeq2000
					female	case	Netherlands	HiSeq2000
					female	case	Netherlands	HiSeq2000
					male	case	Netherlands	HiSeq2000
					male	case	Netherlands	HiSeq2000
					female	case	Netherlands	HiSeq2000
					male	case	Netherlands	HiSeq2000
					male	case	Netherlands	HiSeqX
					female	case	Netherlands	HiSeqX
					female	case	Netherlands	HiSeqX
					male	control	Netherlands	HiSeqX
					female	control	Netherlands	HiSeqX
					male	case	Netherlands	HiSeqX
					female	case	Netherlands	HiSeqX
					female	case	Netherlands	HiSeqX
					female	case	Netherlands	HiSeqX
					male	control	Netherlands	HiSeqX
					male	case	Netherlands	HiSeqX
					female	case	Spain	HiSeqX
					female	control	Spain	HiSeqX
					male	control	Spain	HiSeqX
					male	case	Spain	HiSeqX
					male	case	Spain	HiSeqX
					male	control	Spain	HiSeqX
					female	case	USA	HiSeqX
					female	control	USA	HiSeqX
					female	case	USA	HiSeqX
					male	case	USA	HiSeqX
					male	case	USA	HiSeqX
					female	control	UnitedKingdom	HiSeqX
					female	case	UnitedKingdom	HiSeqX
					female	case	UnitedKingdom	HiSeqX
					male	case	UnitedKingdom	HiSeqX
					male	case	UnitedKingdom	HiSeqX
					male	case	UnitedKingdom	HiSeqX
					female	control	UnitedKingdom	HiSeqX
					male	case	UnitedKingdom	HiSeqX
					male	case	UnitedKingdom	HiSeqX
					male	case	UnitedKingdom	HiSeqX
					male	case	UnitedKingdom	HiSeqX
					female	case	UnitedKingdom	HiSeqX
					male	case	UnitedKingdom	HiSeqX
					male	case	UnitedKingdom	HiSeqX
					male	case	UnitedKingdom	HiSeqX
4:170506526:G>A	2	7908	0	3638	female	case	Netherlands	HiSeq2000
					female	case	Spain	HiSeqX
4:170506580:G>C	1	7909	0	3638	female	case	Netherlands	HiSeq2000
4:170506612:C>T	1	7909	0	3638	male	case	UnitedKingdom	HiSeqX
4:170506636:G>A	0	7910	1	3637	male	control	Ireland	HiSeqX
4:170506646:GA>G	1	7909	0	3638	male	case	Netherlands	HiSeq2000
4:170508762:T>C	1	7909	0	3636	female	case	USA	HiSeqX
4:170509876:GC>G	1	7909	0	3638	male	case	UnitedKingdom	HiSeqX
4:170510628:C>T	1	7909	0	3638	female	case	UnitedKingdom	HiSeqX
4:170511876:C>A	1	7909	0	3638	female	case	UnitedKingdom	HiSeqX
4:170511894:G>A	1	7909	0	3638	male	case	Netherlands	HiSeq2000
4:170511937:T>C	1	7909	0	3638	female	case	Netherlands	HiSeqX
4:170520286:T>C	1	7909	0	3638	male	case	Netherlands	HiSeq2000
4:170523182:A>G	1	7909	0	3638	male	case	Netherlands	HiSeq2000
4:170523705:T>A	1	7909	0	3638	male	case	Belgium	HiSeqX
4:170523753:A>G	1	7909	0	3638	female	case	Ireland	HiSeqX
4:170523775:T>C	0	7910	1	3637	male	control	Netherlands	HiSeq2000
SOD1 - coding variants
Variant ID	Minor Allele Sum in Cases	Major Allele Sum in Cases	Minor Allele Sum in Controls	Major Allele Sum in Controls	Gender	Phenotype	Country of origin	Platform
21:33032096:C>T	1	7909	0	3638	female	case	USA	HiSeqX
21:33032107:C>G	1	7909	0	3638	male	case	UnitedKingdom	HiSeqX
21:33032126:T>G	1	7909	0	3638	male	case	USA	HiSeqX
21:33032147:A>G	2	7908	0	3638	female	case	Spain	HiSeqX
					female	case	Spain	HiSeqX
21:33032150:A>T	2	7908	0	3638	female	case	Spain	HiSeqX
					male	case	USA	HiSeqX
21:33036142:G>A	1	7909	0	3638	male	case	Spain	HiSeqX
21:33036146:T>C	1	7909	0	3638	male	case	Netherlands	HiSeq2000
21:33036152:A>G	1	7909	0	3638	female	case	Turkey	HiSeqX
21:33036153:A>C	1	7909	0	3638	female	case	Spain	HiSeqX
21:33036170:A>G	1	7909	0	3638	male	case	Netherlands	HiSeq2000
21:33036172:G>T	1	7907	0	3638	male	case	Netherlands	HiSeqX
21:33038789:A>G	2	7908	0	3638	female	case	Netherlands	HiSeqX
					male	case	Spain	HiSeqX
21:33038821:G>T	1	7909	0	3638	female	case	UnitedKingdom	HiSeqX
21:33039587:G>C	1	7907	0	3638	male	case	Netherlands	HiSeq2000
21:33039591:A>G	1	7909	0	3638	female	case	Turkey	HiSeqX
21:33039611:G>T	4	7906	0	3638	female	case	Belgium	HiSeqX
					female	case	Belgium	HiSeqX
					male	case	Belgium	HiSeqX
					male	case	Belgium	HiSeqX
21:33039612:G>C	1	7909	0	3638	male	case	USA	HiSeqX
21:33039618:C>G	1	7909	0	3638	male	case	Netherlands	HiSeq2000
21:33039648:C>T	1	7909	0	3638	male	case	Ireland	HiSeqX
21:33039672:T>C	6	7904	0	3638	female	case	Netherlands	HiSeq2000
					male	case	USA	HiSeqX
					male	case	USA	HiSeqX
					female	case	UnitedKingdom	HiSeqX
					female	case	UnitedKingdom	HiSeqX
					female	case	UnitedKingdom	HiSeqX
21:33040784:G>C	1	7907	0	3638	male	case	Spain	HiSeqX
21:33040829:A>G	1	7909	0	3638	male	case	UnitedKingdom	HiSeqX
21:33040844:A>C	1	7909	0	3638	male	case	Spain	HiSeqX
21:33040868:G>A	1	7909	0	3638	male	case	USA	HiSeqX
21:33040883:G>A	1	7909	0	3638	male	case	USA	HiSeqX
IL18RAP - 3'UTR variants
Variant ID	Minor Allele Sum in Cases	Major Allele Sum in Cases	Minor Allele Sum in Controls	Major Allele Sum in Controls	Gender	Phenotype	Country of origin	Platform
2:103068691:C>T	0	7910	4	3634	male	control	Netherlands	HiSeqx
					female	control	Netherlands	HiSeqx
					male	control	Netherlands	HiSeqx
					male	control	USA	HiSeqx
2:103068718:G>A	0	7910	5	3633	female	control	Ireland	HiSeqx
					male	control	Netherlands	Hiseq2000
					male	control	Turkey	HiSeqx
					male	control	UnitedKingdom	HiSeqx
					female	control	UnitedKingdom	HiSeqx
2:103068710:C>G	0	7910	1	3637	female	control	Netherlands	HiSeqx
2:103068729:C>T	1	7907	0	3638	male	case	UnitedKingdom	HiSeqx
2:103068742:CAA>C	0	7910	1	3637	male	control	Netherlands	Hiseq2000
2:103068744:AAG>A	1	7909	0	3638	male	case	Netherlands	Hiseq2000
2:103068767:C>T	1	7909	0	3638	female	case	USA	HiSeqx
2:103068798:A>C	1	7905	0	3638	male	case	UnitedKingdom	HiSeqx
2:103068837:C>T	1	7909	0	3638	male	case	Netherlands	HiSeqx
2:103068905:G>A	1	7909	0	3638	male	case	USA	HiSeqx
2:103068923:C>T	0	7910	1	3637	female	control	Netherlands	HiSeqx

## Sheet: Table S6
Table S6. Identified IL18RAP 3′UTR variants in Project MinE discovery cohort.
Description includes genomic position (hg19 build), nucleotide substitution, counts of minor and major alleles, alternative allele frequency in the general population (assessed by screening the 1000 genomes project, NHLBI Exome Sequencing Project (ESP) and the Exome Aggregation Consortium (ExAC)), predicted miRNA recognition elements (MREs), and dbSNP rs number. Information on samples harboring i…
Variant ID	Genomic Position	Cases		Controls		Alternative Allele Frequency data			Predicted MRE		dbSNP144	Gender	Phenotype	Country of Origin	Platform
		Minor Allele Count	Major Allele Count	Minor Allele Count	Major Allele Count	1000g2014oct (eur)	esp6500siv2 (ea)	ExAC (ALL)	Lossed miRNA Binding Site	Gained miRNA Binding Site
V1	2:103068691 C>T	0	7910	4	3634	.	.	9.395e-05	miR-338-3p (7mer-A1)	.	rs761063480	male	control	Netherlands	HiSeqx
												female	control	Netherlands	HiSeqx
												male	control	Netherlands	HiSeqx
												male	control	USA	HiSeqx
V2	2:103068710 C>G	0	7910	1	3637	.	.	.	.	.	.	female	control	Netherlands	HiSeqx
V3	2:103068718 G>A	0	7910	5	3633	0.002	.	.	.	miR-329-3p/362-3p (7mer-A1) miR-603 (7mer-A1) miR-3941 (7mer-m8) miR-4789-3p (7mer-m8)	rs148484630	female	control	Ireland	HiSeqx
												male	control	Netherlands	Hiseq2000
												male	control	Turkey	HiSeqx
												male	control	UnitedKingdom	HiSeqx
												female	control	UnitedKingdom	HiSeqx
V4	2:103068729 C>T	1	7907	0	3638	.	.	.	.	miR-4714-3p (7mer-A1)	.	male	case	UnitedKingdom	HiSeqx
V5	2:103068742 CAA>C	0	7910	1	3637	.	.	.	.	.	.	male	control	Netherlands	Hiseq2000
V6	2:103068744 AAG>A	1	7909	0	3638	.	.	.	.	.	rs572589834	male	case	Netherlands	Hiseq2000
V7	2:103068767 C>T	1	7909	0	3638	.	.	.	.	miR-890 (7mer-A1)	.	female	case	USA	HiSeqx
V8	2:103068798 A>C	1	7905	0	3638	.	.	.	.	miR-484/3155 (7mer-m8) miR-4438 (7mer-m8) miR-7158-5p (7mer-m8)	.	male	case	UnitedKingdom	HiSeqx
V9	2:103068837 C>T	1	7909	0	3638	.	.	.	.	.	rs11465739	male	case	Netherlands	HiSeqx
V10	2:103068905 G>A	1	7909	0	3638	.	.	.	miR-423-3p (7mer-A1)	miR-3619-3p (7mer-A1) miR-4535 (7mer-A1) miR-4776-5p (8mer)	.	male	case	USA	HiSeqx
V11	2:103068923 C>T	0	7910	1	3637	.	.	.	.	.	.	female	control	Netherlands	HiSeqx

## Sheet: Table S7
Table S7. Identified IL18RAP 3′UTR variants in discovery and replication cohorts.
Variant Info								Project MinE						NYGC						TOPMed				gnomAD (European, Non-Finnish)
								Cases (n=3955)			Control (n=1819)			Cases (n=2184)			Control (n=263)			Control (n=62784)				Control (n=5537)
Variant #	Chrom	Pos GRCh38/hg38	Pos GRCh37/hg19	Ref	Alt	rsID	IL18RAP Project MinE Variant ID	Major Allele Count	Minor Allele Count	Homozygote Count	Major Allele Count	Minor Allele Count	Homozygote Count	Major Allele Count	Minor Allele Count	Homozygote Count	Major Allele Count	Minor Allele Count	Homozygote Count	Major Allele Count	Minor Allele Count	Homozygote Count	AF TOPMed	Major Allele Count	Minor Allele Count	Homozygote Count	AF gnomAD
1	2	102452183	103068643	A	T															125567	1	0	7.96381e-06
2	2	102452187	103068647	G	A	rs770953358														125564	4	0	3.18552e-05
3	2	102452188	103068648	C	A	rs566831881								4368	0	0	525	1	0	125567	1	0	7.96381e-06
4	2	102452189	103068649	C	A															125566	2	0	1.59276e-05
5	2	102452190	103068650	C	T															125567	1	0	7.96381e-06
6	2	102452195	103068655	G	C	rs1258889212																		11063	1	0	9.03832e-05
7	2	102452199	103068659	C	G	rs144417893														125269	299	0	0.00238118
8	2	102452212	103068672	C	T	rs763589121																		11067	1	0	9.03506e-05
9	2	102452219	103068679	A	T															125567	1	0	7.96381e-06
10	2	102452231	103068691	C	G															125567	1	0	7.96381e-06
11	2	102452231	103068691	C	T	rs761063480	V1	7910	0	0	3634	4	0	4368	0	0	525	1	0	125550	18	0	0.000143349	11073	1	0	9.03016e-05
12	2	102452250	103068710	C	G		V2	7910	0	0	3637	1	0							125564	4	0	3.18552e-05
13	2	102452250	103068710	C	CTG															125562	6	0	4.77829e-05
14	2	102452251	103068711	T	A	rs985495567														125555	13	0	0.00010353	11033	7	0	0.000634058
15	2	102452251	103068711	T	C															125566	2	0	1.59276e-05
16	2	102452252	103068712	G	C															125564	4	0	3.18552e-05
17	2	102452258	103068718	G	A	rs148484630	V3	7910	0	0	3633	5	0	4366	2	0	526	0	0	125514	54	0	0.000430046
18	2	102452265	103068725	C	G															125567	1	0	7.96381e-06
19	2	102452269	103068729	C	T		V4	7907	1	0	3638	0	0							125567	1	0	7.96381e-06
20	2	102452269	103068729	CT	C															125567	1	0	7.96381e-06
21	2	102452273	103068733	T	C									4367	1	0	526	0	0	125567	1	0	7.96381e-06
22	2	102452274	103068734	A	G															125559	9	0	7.16743e-05
23	2	102452275	103068735	G	A															125567	1	0	7.96381e-06
24	2	102452282	103068742	CAA	C		V5	7910	0	0	3637	1	0
25	2	102452284	103068744	AAG	A	rs572589834	V6	7909	1	0	3638	0	0							125566	2	0	1.59276e-05
26	2	102452301	103068761	A	T															125567	1	0	7.96381e-06
27	2	102452307	103068767	C	T		V7	7909	1	0	3638	0	0
28	2	102452315	103068775	AT	GA									4367	1	0	524	2	0
29	2	102452316	103068776	T	C															125567	1	0	7.96381e-06
30	2	102452319	103068779	A	G															125567	1	0	7.96381e-06
31	2	102452324	103068784	G	A															125567	1	0	7.96381e-06
32	2	102452338	103068798	A	C		V8	7905	1	0	3638	0	0
33	2	102452349	103068809	G	C	rs756760716														125560	8	0	6.37105e-05
34	2	102452357	103068817	G	A															125566	2	0	1.59276e-05
35	2	102452373	103068833	C	G															125567	1	0	7.96381e-06
36	2	102452374	103068834	T	C															125469	99	0	0.000788417
37	2	102452377	103068837	C	T	rs11465739	V9	7909	1	0	3638	0	0	4367	1	0	526	0	0	125411	157	1	0.00125032
38	2	102452378	103068838	G	A									4367	1	0	526	0	0
39	2	102452381	103068841	G	A	rs569047220														125562	6	0	4.77829e-05
40	2	102452409	103068869	T	G									4367	1	0	526	0	0
41	2	102452411	103068871	A	G															125567	1	0	7.96381e-06
42	2	102452412	103068872	G	A															125567	1	0	7.96381e-06
43	2	102452423	103068883	C	G															125566	2	0	1.59276e-05
44	2	102452425	103068885	C	T															125566	2	0	1.59276e-05
45	2	102452427	103068887	A	G															125567	1	0	7.96381e-06
46	2	102452428	103068888	A	C															125567	1	0	7.96381e-06
47	2	102452444	103068904	C	T	rs192169898														125560	8	0	6.37105e-05
48	2	102452445	103068905	G	A		V10	7909	1	0	3638	0	0							125567	1	0	7.96381e-06
49	2	102452445	103068905	G	C															125567	1	0	7.96381e-06
50	2	102452448	103068908	C	A															125567	1	0	7.96381e-06
51	2	102452449	103068909	A	G															125567	1	0	7.96381e-06
52	2	102452463	103068923	C	T		V11	7910	0	0	3637	1	0
53	2	102452468	103068928	A	G															125567	1	0	7.96381e-06
54	2	102452488	103068948	G	A	rs540196546														125567	1	0	7.96381e-06
55	2	102452496	103068956	A	C															125567	1	0	7.96381e-06
56	2	102452512	103068972	GTACA	G	rs779669725														125548	20	0	0.000159276
57	2	102452519	103068979	T	G	rs555714567														125563	5	0	3.98191e-05
58	2	102452521	103068981	A	G															125567	1	0	7.96381e-06
59	2	102452522	103068982	C	T															125567	1	0	7.96381e-06
60	2	102452527	103068987	T	A															125566	2	0	1.59276e-05
61	2	102452527	103068987	T	G															125567	1	0	7.96381e-06
62	2	102452537	103068997	C	A															125567	1	0	7.96381e-06
63	2	102452540	103069000	T	A															125567	1	0	7.96381e-06
64	2	102452550	103069010	A	G															125567	1	0	7.96381e-06
65	2	102452551	103069011	T	C															125567	1	0	7.96381e-06
66	2	102452553	103069013	A	G															125558	10	0	7.96381e-05
67	2	102452559	103069019	T	A															125566	2	0	1.59276e-05
68	2	102452563	103069023	A	G									4367	1	0	526	0	0
Number of samples with Alt Allele:									6			12			8			4			772				10
Total number of samples:									3955			1819			2184			263			62784				5537

## Sheet: Table S8
Table S8. Control and patient human cell lines information.
Lymphoblastoid cell lines (LCLs)
Line	UK ID	Status	IL18RAP 3'UTR	MinE ID	Age at collection	Sex
1	SC3504	Control	canonical	LP6008235-DNA_G11	48	F
2	LC0455	Control	canonical	LP6008239-DNA_B06	52	F
3	BC3504	Control	canonical	NA	48	F
4	LC0249	Control	canonical	LP6008234-DNA_A09	60	M
5	BC6123	Control	Variant (V3)	LP6008235-DNA_E10	62	F
6	BC6086	Control	Variant (V3)	LP6008235-DNA_E02	56	M
7	SP3363	Sporadic	canonical	LP6008122-DNA_A08	72	M
8	SDu0011	Sporadic	canonical	LP6008120-DNA_A09	65	M
9	SP3388	Sporadic	canonical	LP6008122-DNA_A03	53	F
10	LP0699	Sporadic	canonical	LP6008237-DNA_C08	73	M
11	LPo0016	Sporadic	Variant (V4)	LP6008125-DNA_B02	78	M
12	SMa0064	Sporadic	Variant (V8)	LP6008238-DNA_G06	69	M
13	SP3431	C9orf72	canonical	LP6008122-DNA_C04	59	F
14	SMa0006	C9orf72	canonical	NA	67	M
15	BP6029	C9orf72	canonical	NA	58	F
16	BOx0045	C9orf72	canonical	NA	51	M
iPSCs
NINDS/Coriell Code	Sample name	Mutation	Disease	Age of Onset	Age at sampling	Gender	iPSC karyotype
ND10689	C9-ALS line 1	C9ORF72	ALS/FTD	49	51	F	normal
ND12099	C9-ALS line 2	C9ORF72	ALS/FTD	48	49	M	normal

## Sheet: Table S9
Table S9. Proteomics data from IL18RAP 3’UTR pull-down experiments.
LFQ intensity m691-1	LFQ intensity m691-2	LFQ intensity m691-3	LFQ intensity m691-4	LFQ intensity m691-5	LFQ intensity WT-1	LFQ intensity WT-2	LFQ intensity WT-3	LFQ intensity WT-4	LFQ intensity WT-5	LFQ intensity WT-6	LFQ intensity m718-1	LFQ intensity m718-2	LFQ intensity m718-3	LFQ intensity m718-4	LFQ intensity m718-5	sign vs neg	Student's T-test Significant WT_m691	Student's T-test Significant WT_m718	Student's T-test significant	WT enriched(m691)	m691 enriched	WT enriched(m718)	m718 enriched	Peptides	Razor + unique peptides	Unique peptides	Sequence coverage [%]	Unique + razor sequence coverage [%]	Unique sequence coverage [%]	Mol. weight [kDa]	Q-value	Score	Intensity	MS/MS count	-Log Student's T-test p-value WT_m691	Student's T-test q-value WT_m691	Student's T-test Difference WT_m691	Student's T-test Test statistic WT_m691	-Log Student's T-test p-value WT_m718	Student's T-test q-value WT_m718	Student's T-test Difference WT_m718	Student's T-test Test statistic WT_m718	Protein IDs	Majority protein IDs	Protein names	Gene names
24.691	24.6291	24.4669	24.0857	24.4677	24.8408	24.9645	25.1792	24.9733	24.7428	24.1974	24.1918	24.0157	24.4914	24.1075	23.9067	+	+	+	WT_m691;WT_m718					2	2	2	26.3	26.3	26.3	8.496	0	5.8236	844430000	26	1.07573	0.0484038	0.348281	1.94231	2.38673	0.0042381	0.673716	3.81767	P62308;A8MWD9	P62308;A8MWD9	Small nuclear ribonucleoprotein G;Putative small nuclear ribonucleoprotein G-like protein 15	SNRPG;SNRPGP15
29.1546	29.1073	29.2071	29.3167	29.0633	28.3654	28.6307	28.7586	28.3005	28.8501	28.6024	28.8466	28.779	29.052	28.6469	28.864	+	+	+	WT_m691;WT_m718					10	10	10	51.2	51.2	51.2	14.234	0	59.344	15189000000	300	3.46195	0.0004	-0.585142	-5.57495	1.27225	0.0455522	-0.253071	-2.22159	E9PRG8	E9PRG8	Uncharacterized protein C11orf98	C11orf98
25.9694	26.2362	25.9182	26.1413	26.1141	25.6225	25.5447	25.6532	25.6617	25.9307	25.9685	26.6982	26.3078	26.0319	26.1635	26.6367	+	+	+	WT_m691;WT_m718					19	19	9	56	56	32.8	49.129	0	77.198	2369700000	63	2.2673	0.00323144	-0.345587	-3.63966	2.82474	0.00173333	-0.637373	-4.49619	O00148	O00148	ATP-dependent RNA helicase DDX39A	DDX39A
22.2341	22.156	21.4893	21.7239	22.168	22.9917	22.6677	22.8572	22.9767	22.6264	22.631	22.3444	22.7855	22.3799	22.7594	22.1278	+	+	+	WT_m691;WT_m718					6	6	6	19.2	19.2	19.2	41.796	0	11.886	296980000	11	3.38803	0.000380952	0.837487	5.44328	1.29611	0.0438896	0.312367	2.25523	O00154	O00154	Cytosolic acyl coenzyme A thioester hydrolase	ACOT7
22.5683	23.0392	22.7206	22.0614	23.1114	23.6022	23.267	23.493	23.2018	23.0285	23.5785	22.8436	22.7837	22.9182	23.3147	21.693	+	+	+	WT_m691;WT_m718					4	4	4	15.5	15.5	15.5	37.636	0	11.613	337210000	17	2.04562	0.00493056	0.661682	3.31563	1.43461	0.0312573	0.651184	2.44992	O00170	O00170	AH receptor-interacting protein	AIP
23.7042	23.8801	23.8976	23.8551	23.8256	24.3466	24.2252	24.4292	24.1108	24.0783	24.1732	24.014	24.0231	24.0385	23.9547	23.9913	+	+	+	WT_m691;WT_m718					6	6	6	31.8	31.8	31.8	24.682	0	14.46	636060000	27	3.5377	0.000329897	0.394698	5.71183	2.19214	0.005875	0.222895	3.52892	O00233	O00233	26S proteasome non-ATPase regulatory subunit 9	PSMD9
20.6689	21.9377	20.8917	22.994	22.6652	23.7376	23.6078	23.0961	23.5364	23.2191	20.5816	21.355	21.4833	22.0602	22.3648	22.7928	+								3	3	3	47.1	47.1	47.1	7.4016	0	9.2926	267210000	9	0.882502	0.0852404	1.13159	1.66106	0.850249	0.124451	0.951872	1.61314	O00244	O00244	Copper transport protein ATOX1	ATOX1
27.2956	27.3083	26.8371	26.9132	27.2951	27.7401	27.667	27.5643	27.8773	27.1992	27.4083	27.1316	27.5136	27.5257	27.453	26.9908	+	+		WT_m691					16	16	16	69.3	69.3	69.3	26.922	0	173.85	6857900000	277	1.88044	0.0067044	0.446161	3.07863	0.915761	0.105568	0.25309	1.71014	O00299	O00299	Chloride intracellular channel protein 1	CLIC1
26.4519	26.5264	26.6542	26.645	26.4641	26.8029	26.72	26.7514	26.8395	26.843	26.9082	26.7974	27.1601	27.4006	26.8243	26.9337	+	+		WT_m691					21	21	21	27.9	27.9	27.9	123.63	0	123.75	4365000000	263	3.2967	0.000464286	0.262533	5.28312	1.10084	0.0678466	-0.212377	-1.97827	O00410;O60518	O00410	Importin-5	IPO5
29.1243	28.8058	29.1064	29.1323	28.8146	27.5535	27.7624	27.6343	27.3378	27.8281	27.7422	27.9929	27.9079	27.9392	27.9827	27.9092	+	+	+	WT_m691;WT_m718		+			25	25	24	46.3	46.3	44	63.704	0	240.91	12970000000	341	6.34416	0	-1.35364	-12.7694	2.30066	0.00504444	-0.303354	-3.68911	O00425;Q9NZI8	O00425	Insulin-like growth factor 2 mRNA-binding protein 3	IGF2BP3
27.3535	27.0129	26.9119	27.081	26.697	25.6603	25.9266	25.921	25.5491	25.9764	26.0777	26.7007	26.3631	26.4956	26.3211	26.4512	+	+	+	WT_m691;WT_m718		+			13	13	13	43.7	43.7	43.7	39.336	0	55.332	2663500000	155	4.94847	0	-1.15941	-8.69976	3.48923	0.000606061	-0.614471	-5.62401	O00442	O00442	RNA 3-terminal phosphate cyclase	RTCA
25.6827	25.434	25.7868	25.6976	25.7347	25.8692	25.9409	25.7665	25.5163	25.5127	25.3018	25.9888	26.0332	26.0591	26.2126	26.0325	+		+	WT_m718					6	6	6	39.7	39.7	39.7	34.577	0	32.389	2079200000	80	0.0453011	0.899681	-0.0158993	-0.128022	2.20626	0.00571429	-0.413993	-3.54965	O00487	O00487	26S proteasome non-ATPase regulatory subunit 14	PSMD14
21.1874	20.959	20.9311	20.8636	21.6273	21.6393	21.4811	22.7605	22.5077	21.6543	21.0886	20.5542	20.6428	21.3719	20.916	21.0802	+	+	+	WT_m691;WT_m718					3	3	3	14.1	14.1	14.1	35.102	0	6.561	122870000	7	1.36191	0.0229949	0.741586	2.34782	1.79153	0.0140079	0.942226	2.95227	O00764	O00764	Pyridoxal kinase	PDXK
23.5274	23.334	23.9125	23.2636	23.8135	24.7003	24.6187	24.7686	24.6296	24.658	24.3389	22.7438	23.4986	24.3282	23.1449	23.573	+	+	+	WT_m691;WT_m718	+		+		4	4	4	23.7	23.7	23.7	17.417	0	25.091	641750000	27	4.59359	0.000181818	1.04882	7.85956	2.9596	0.00133333	1.16132	4.71454	O14561	O14561	Acyl carrier protein, mitochondrial	NDUFAB1
23.768	23.9136	22.2742	20.6541	23.9078	24.724	24.807	24.8401	24.8417	24.6024	24.5664	24.0566	24.0484	23.5589	24.2494	24.1051	+	+	+	WT_m691;WT_m718	+				5	5	5	47.2	47.2	47.2	14.285	0	17.395	738520000	62	1.9236	0.00630421	1.82672	3.14024	3.75289	0.000510638	0.726567	6.11202	O14737	O14737	Programmed cell death protein 5	PDCD5
22.6235	22.2757	20.7544	21.2013	22.7069	23.4968	23.388	23.5894	23.4656	23.6676	23.4925	22.7596	22.3755	22.8061	22.7154	22.7485	+	+	+	WT_m691;WT_m718	+				4	4	4	15.4	15.4	15.4	38.868	0	16.07	300330000	15	2.80758	0.00159459	1.60432	4.46875	5.47084	0	0.835661	10.068	O14745	O14745	Na(+)/H(+) exchange regulatory cofactor NHE-RF1	SLC9A3R1
26.5527	26.8046	25.7321	25.7195	26.5563	27.2364	27.1224	27.4829	27.1328	26.8098	26.633	26.7356	26.315	26.3404	26.9052	26.2918	+	+	+	WT_m691;WT_m718					11	11	11	53.6	53.6	53.6	27.887	0	107.89	4262900000	164	1.97802	0.00549833	0.796486	3.21823	1.88632	0.011479	0.551949	3.08701	O14818;Q8TAA3	O14818	Proteasome subunit alpha type-7	PSMA7
26.0016	26.2619	26.5899	26.5061	26.137	26.3452	26.1945	26.2319	26.3069	26.3011	26.3364	26.4258	26.6109	26.9269	26.2861	26.5654	+		+	WT_m718					18	18	18	20.4	20.4	20.4	123.38	0	63.652	3143800000	164	0.0455316	0.900596	-0.0132819	-0.128644	1.65164	0.0194638	-0.277034	-2.75475	O14980	O14980	Exportin-1	XPO1
26.6146	26.6734	26.7116	26.698	26.3501	25.9955	26.3678	26.3347	26.0505	26.2666	26.3401	26.5362	26.4265	26.6653	26.2612	26.4464	+	+	+	WT_m691;WT_m718					18	18	18	22.9	22.9	22.9	118.29	0	46.357	2937200000	201	2.54058	0.00202151	-0.383687	-4.05109	1.50872	0.0265342	-0.241271	-2.55393	O15042	O15042	U2 snRNP-associated SURP motif-containing protein	U2SURP
22.2412	20.636	22.1879	22.3598	20.7451	22.2545	22.1055	21.521	21.8107	21.8233	21.5775	22.1936	22.646	22.2911	21.9321	22.1106	+		+	WT_m718					3	3	3	5.1	5.1	5.1	77.672	0.00087336	3.7033	125310000	5	0.23793	0.547197	0.214757	0.576839	1.32375	0.0411056	-0.385928	-2.29415	O15226	O15226	NF-kappa-B-repressing factor	NKRF
23.4234	23.357	23.628	23.4405	23.3625	23.9498	23.7847	23.8264	23.8889	23.721	23.7238	23.3065	23.3189	23.0287	23.6897	23.1637	+	+	+	WT_m691;WT_m718					5	5	5	16.5	16.5	16.5	39.93	0	32.809	458370000	62	3.77611	0.0002	0.373471	6.15626	2.98865	0.00128302	0.514276	4.76222	O15372	O15372	Eukaryotic translation initiation factor 3 subunit H	EIF3H
24.2306	24.5161	24.1887	24.6408	24.0762	23.8145	23.5551	23.3817	22.9943	22.9497	23.8726	24.7999	24.7249	24.9606	24.5535	24.7175	+	+	+	WT_m691;WT_m718				+	7	7	7	15.3	15.3	15.3	49.469	0	18.703	656710000	43	2.7985	0.0015894	-0.90251	-4.45426	4.21407	0.000125	-1.3233	-7.03157	O15427	O15427	Monocarboxylate transporter 4	SLC16A3
27.8516	27.6017	27.7778	27.2813	27.4313	27.7354	27.6366	27.8157	27.536	27.8195	27.7911	27.606	27.6083	27.5266	27.2934	27.6583	+		+	WT_m718					27	27	26	41.6	41.6	40.5	90.932	0	74.117	6720700000	185	0.602939	0.190907	0.133688	1.23108	1.36981	0.0363544	0.183867	2.35892	O43143	O43143	Pre-mRNA-splicing factor ATP-dependent RNA helicase DHX15	DHX15
25.4773	25.4601	25.0319	25.1746	25.0827	25.4544	25.6539	25.7335	25.3689	25.285	25.525	25.7513	25.6331	25.4956	25.732	25.6923	+	+		WT_m691					17	13	13	30.6	25	25	70.942	0	43.567	1845900000	112	1.29715	0.0269327	0.258135	2.25669	0.98127	0.0904663	-0.157434	-1.80592	O43390	O43390	Heterogeneous nuclear ribonucleoprotein R	HNRNPR
23.386	22.7533	23.2049	22.4366	23.4362	24.4299	23.9277	24.2461	24.125	24.5266	24.15	23.8364	22.965	22.8052	22.9568	23.5828	+	+	+	WT_m691;WT_m718	+		+		8	8	8	44.3	44.3	44.3	32.251	0	51.257	562050000	21	3.66072	0.000183908	1.19083	5.9385	3.04104	0.0010297	1.00498	4.84881	O43396	O43396	Thioredoxin-like protein 1	TXNL1
21.8535	20.8114	22.268	21.9442	22.3169	22.5824	22.6182	22.4571	22.5875	22.6638	22.7065	22.4496	22.1312	21.8949	22.4571	22.1183	+	+	+	WT_m691;WT_m718					2	2	2	13	13	13	19.208	0.00087719	3.7401	164210000	6	1.87651	0.00674534	0.763781	3.07302	2.34016	0.00478161	0.392376	3.74794	O43447	O43447	Peptidyl-prolyl cis-trans isomerase H	PPIH
22.3013	22.8046	22.9986	23.086	22.2639	23.0107	23.2564	23.4302	23.1373	22.9078	22.8875	24.4499	23.5339	23.553	23.0478	23.6968	+	+	+	WT_m691;WT_m718					4	4	4	15.3	15.3	15.3	39.589	0	10.316	328950000	15	1.30101	0.0266566	0.414132	2.26213	1.42803	0.031534	-0.551266	-2.44069	O43488;Q8NHP1	O43488;Q8NHP1	Aflatoxin B1 aldehyde reductase member 2;Aflatoxin B1 aldehyde reductase member 4	AKR7A2;AKR7L
23.0692	23.3485	22.2772	22.5586	22.8722	23.8082	23.452	23.7259	23.1684	23.4574	22.9833	22.8527	20.958	22.6592	22.8008	22.952	+	+	+	WT_m691;WT_m718					2	2	2	9.8	9.8	9.8	50.75	0	6.9846	300990000	21	1.64069	0.0112222	0.607393	2.73933	1.60696	0.0211957	0.987998	2.69189	O43670	O43670	BUB3-interacting and GLEBS motif-containing protein ZNF207	ZNF207
26.3133	26.475	25.6111	25.4118	26.6395	26.9242	26.7723	27.0175	26.9692	26.7914	26.8519	26.2026	26.426	26.5067	26.4123	26.3892	+	+	+	WT_m691;WT_m718					32	32	24	49.2	49.2	38.3	104.85	0	222.73	3900900000	142	2.20743	0.00349593	0.797614	3.55137	4.59835	0.000210526	0.500384	7.87038	O43707;P35609	O43707	Alpha-actinin-4	ACTN4
27.1504	27.0236	27.1611	27.3525	26.7876	26.7157	26.5856	26.733	26.7265	26.8902	26.9926	27.2537	27.382	27.2088	27.219	27.1437	+	+	+	WT_m691;WT_m718					7	7	7	23.7	23.7	23.7	24.81	0	19.238	4551200000	114	1.83928	0.00728701	-0.321074	-3.02004	3.85141	0.0005	-0.467527	-6.30113	O43760	O43760	Synaptogyrin-2	SYNGR2
24.0496	23.9007	23.335	24.3204	23.5278	24.7311	23.9602	24.0344	24.2351	23.9129	24.247	23.8931	23.8978	23.796	23.7882	23.6525	+		+	WT_m718					6	6	6	59.2	59.2	59.2	16.801	0	27.699	617520000	45	0.919133	0.0761535	0.360073	1.7151	1.6081	0.0212143	0.381254	2.6935	O60234;P60983	O60234	Glia maturation factor gamma	GMFG
24.3696	24.1749	24.4229	24.5078	24.3742	23.7802	23.4957	23.929	23.4221	23.8417	23.6128	21.6008	24.0469	23.3318	24.1125	24.4787	+	+		WT_m691					11	11	11	10.4	10.4	10.4	171.29	0	28.28	537900000	16	4.03364	0.000238806	-0.689604	-6.66118	0.13489	0.754508	0.166114	0.351902	O60306	O60306	Intron-binding protein aquarius	AQR
22.2102	22.1413	21.6707	21.6139	22.5151	22.6104	22.6817	22.792	22.6559	22.5679	22.3209	22.2429	22.1731	21.8144	22.4311	22.1744	+	+	+	WT_m691;WT_m718					3	3	3	16.7	16.7	16.7	18.762	0	6.1001	200980000	9	2.09221	0.00462454	0.574562	3.3831	2.37529	0.00437209	0.437614	3.8005	O60493	O60493	Sorting nexin-3	SNX3
26.6359	26.7314	26.2141	25.9897	26.3787	26.6436	26.7335	26.7038	26.7086	26.4668	26.476	26.4828	26.7314	26.459	26.6398	26.5952	+								18	18	14	38.2	38.2	32.4	69.602	0	103.22	3529200000	161	0.930461	0.0736471	0.23208	1.73173	0.234734	0.603349	0.040425	0.570254	O60506	O60506	Heterogeneous nuclear ribonucleoprotein Q	SYNCRIP
25.3793	25.3778	25.2458	25.3851	25.3605	25.1775	25.4212	25.393	25.003	25.4374	25.4451	25.727	25.4256	25.946	25.5716	25.6913	+		+	WT_m718					8	8	8	44.2	44.2	44.2	29.634	0	38.173	1555900000	98	0.169615	0.658554	-0.0368317	-0.430892	1.94718	0.0100961	-0.359435	-3.17399	O60762	O60762	Dolichol-phosphate mannosyltransferase subunit 1	DPM1
29.4885	29.156	29.4853	29.4065	29.0046	28.8924	29.1138	28.8868	28.7254	28.9036	29.0969	29.1504	29.1941	29.3444	28.9399	29.0565	+	+	+	WT_m691;WT_m718					7	7	7	43.7	43.7	43.7	13.952	0	72.326	18984000000	158	2.09284	0.00464179	-0.371664	-3.38401	1.27629	0.0455831	-0.200561	-2.22728	Q99880;Q99879;Q99877;Q93079;Q5QNW6;P62807;P58876;P57053;O60814;Q16778;P33778;P23527;P06899;Q8N257;Q96A08;A0A2R8Y619	Q99880;Q99879;Q99877;Q93079;Q5QNW6;P62807;P58876;P57053;O60814;Q16778;P33778;P23527;P06899;Q8N257;Q96A08	Histone H2B type 1-L;Histone H2B type 1-M;Histone H2B type 1-N;Histone H2B type 1-H;Histone H2B type 2-F;Histone H2B type 1-C/E/F/G/I;Histone H2B type 1-D;Histone H2B type F-S;Histone H2B type 1-K;Histone H2B type 2-E;Histone H2B type 1-B;Histone H2B type 1-O;Histone H2B type 1-J;Histone H2B type 3-B;Histone H2B type 1-A	HIST1H2BL;HIST1H2BM;HIST1H2BN;HIST1H2BH;HIST2H2BF;HIST1H2BC;HIST1H2BD;H2BFS;HIST1H2BK;HIST2H2BE;HIST1H2BB;HIST1H2BO;HIST1H2BJ;HIST3H2BB;HIST1H2BA
27.0058	27.0113	26.2397	26.226	26.9887	27.5675	27.4221	27.5377	27.6576	27.1836	27.3572	27.0797	26.929	27.0864	27.1206	26.6816	+	+	+	WT_m691;WT_m718					20	20	20	55.6	55.6	55.6	66.193	0	195.42	5837500000	222	2.55419	0.00203279	0.760034	4.07199	2.80568	0.00195041	0.474852	4.46572	O75083	O75083	WD repeat-containing protein 1	WDR1
26.0505	26.5145	25.2946	24.9512	26.3291	27.1999	27.1984	27.1092	27.307	26.9048	27.1441	26.2517	25.7668	25.9122	26.5273	26.4902	+	+	+	WT_m691;WT_m718	+				6	6	6	55.6	55.6	55.6	12.855	0	54.278	3745400000	106	2.95661	0.000911765	1.31592	4.70965	3.87477	0.000526316	0.954295	6.34653	O75347	O75347	Tubulin-specific chaperone A	TBCA
25.2087	24.9228	24.6777	25.2022	24.9981	24.5678	24.5059	24.3875	24.5065	24.8579	24.974	25.0711	25.5727	25.4483	25.2235	25.4181	+	+	+	WT_m691;WT_m718					3	3	3	13.8	13.8	13.8	26.638	0	10.253	1073100000	39	1.61207	0.0123077	-0.36862	-2.69908	3.3898	0.00064	-0.713445	-5.44641	O75352	O75352	Mannose-P-dolichol utilization defect 1 protein	MPDU1
24.3719	24.8195	23.223	23.1597	24.7104	25.3179	25.2506	25.2296	25.146	24.9766	25.0452	24.5623	24.3065	24.1268	24.6409	24.7786	+	+	+	WT_m691;WT_m718	+				3	3	3	41.2	41.2	41.2	12.774	0	24.645	1016800000	84	2.05769	0.00493286	1.10407	3.33308	3.4678	0.000588235	0.677946	5.58545	O75368	O75368	SH3 domain-binding glutamic acid-rich-like protein	SH3BGRL
25.8477	25.8362	25.2289	25.2642	25.7096	26.2966	26.3721	26.2732	26.3641	25.5923	25.9643	26.0048	26.0141	26.1501	26.1746	25.4208	+	+		WT_m691					8	8	8	19.1	19.1	19.1	51.712	0	25.244	2517300000	91	1.85077	0.0071003	0.566413	3.03637	0.477533	0.332737	0.19089	1.023	O75390	O75390	Citrate synthase, mitochondrial	CS
23.0693	23.2949	23.4659	23.423	22.9804	23.0414	22.8232	23.0958	23.4707	22.9611	23.1688	23.5057	23.3568	23.3017	23.4298	23.6315	+		+	WT_m718					4	4	4	22.4	22.4	22.4	29.763	0	10.689	354510000	6	0.561562	0.21323	-0.153161	-1.16379	1.92146	0.0105455	-0.351563	-3.13718	O75431	O75431	Metaxin-2	MTX2
26.2533	26.2451	26.4639	26.1217	25.4792	25.1458	25.5277	25.8576	25.2749	25.9734	25.385	25.4409	25.1151	25.3822	25.488	25.3823	+	+		WT_m691					6	6	6	24.4	24.4	24.4	31.3	0	21.937	1385500000	70	1.65903	0.0106927	-0.585249	-2.76516	0.488407	0.326236	0.165728	1.04157	O75494	O75494	Serine/arginine-rich splicing factor 10	SRSF10
26.612	26.4468	26.4234	26.6334	26.1993	26.1595	26.3985	26.1716	26.2487	26.2296	26.3123	26.7509	26.6319	26.8261	26.3671	26.4471	+	+	+	WT_m691;WT_m718					28	28	28	33.2	33.2	33.2	145.83	0	92.969	3087400000	246	1.52044	0.0154468	-0.20962	-2.57038	2.48103	0.0033121	-0.351234	-3.96017	O75533	O75533	Splicing factor 3B subunit 1	SF3B1
27.0281	27.0809	27.1384	26.9524	26.7691	25.0933	24.6569	24.0746	25.2787	25.0103	24.8307	25.6491	25.5498	25.1617	25.2123	25.0082	+	+	+	WT_m691;WT_m718		+			18	18	18	33.1	33.1	33.1	88.884	0	79.904	1761700000	79	5.7357	0	-2.16971	-10.8285	1.27619	0.0454458	-0.492147	-2.22715	O75534	O75534	Cold shock domain-containing protein E1	CSDE1
30.2406	30.0364	30.1264	30.4333	29.9113	31.003	31.3292	31.4216	31.0809	31.515	31.3711	31.3774	31.3514	31.2231	31.1249	31.1601	+	+		WT_m691	+				23	23	23	68.7	68.7	68.7	34.404	0	323.31	59658000000	628	5.21514	0	1.13721	9.37749	0.150767	0.730464	0.0394408	0.388472	O75569	O75569	Interferon-inducible double-stranded RNA-dependent protein kinase activator A	PRKRA
23.576	23.6938	23.7757	23.8365	23.4768	23.1415	23.7188	23.5553	23.1824	23.3847	23.2407	23.823	23.586	23.2911	23.3148	23.464	+	+		WT_m691					3	3	3	13.9	13.9	13.9	41.45	0	9.0075	383870000	80	1.49667	0.0164327	-0.301195	-2.53702	0.420403	0.386363	-0.125212	-0.923507	O75683	O75683	Surfeit locus protein 6	SURF6
26.0688	25.9578	25.9848	26.1273	25.3692	25.0768	25.2075	25.0761	24.5871	24.9433	24.9543	25.6313	25.6936	25.4411	25.4132	25.3051	+	+	+	WT_m691;WT_m718					13	13	13	32	32	32	54.972	0	42.504	1518800000	85	3.65985	0.000181818	-0.92738	-5.93689	2.83115	0.00168067	-0.522667	-4.50647	O76021	O76021	Ribosomal L1 domain-containing protein 1	RSL1D1
27.943	27.8545	28.0574	28.2602	27.958	27.4437	27.7115	27.5035	27.3336	27.712	27.6346	27.8224	27.9083	28.1116	27.7575	27.8538	+	+	+	WT_m691;WT_m718					28	28	28	46.2	46.2	46.2	74.605	0	145.12	7707900000	328	3.06441	0.00071875	-0.458111	-4.8877	2.35824	0.00448555	-0.334214	-3.77496	O76094	O76094	Signal recognition particle subunit SRP72	SRP72
27.754	27.7317	28.0785	27.874	27.3413	26.7993	27.039	27.2951	26.8137	27.5567	27.4838	27.4171	26.8649	26.9737	26.621	27.233	+	+		WT_m691					27	27	27	24.9	24.9	24.9	173.05	0	116.8	3468100000	204	1.9688	0.00566113	-0.591292	-3.20499	0.316096	0.496367	0.142686	0.731726	O94913	O94913	Pre-mRNA cleavage complex 2 protein Pcf11	PCF11
22.576	22.757	23.4162	20.9649	22.6657	22.6111	23.013	22.8594	22.8296	22.9688	22.7793	22.1746	22.8432	23.0383	22.9754	23.1543	+								4	4	4	8.8	8.8	8.8	55.016	0	8.5181	277610000	32	0.457357	0.292127	0.367553	0.988248	0.0128583	0.979902	0.00635948	0.0376009	O94919	O94919	Endonuclease domain-containing 1 protein	ENDOD1
30.8925	30.8333	30.8996	30.6792	30.4156	29.3827	29.6688	29.5459	29.1457	29.6937	29.6847	29.5408	29.2906	29.209	29.3746	29.4192	+	+		WT_m691		+			19	19	15	34.8	34.8	27.4	54.284	0	221.12	21947000000	348	5.27035	0	-1.22378	-9.52308	0.69779	0.189081	0.153417	1.38119	O95319	O95319	CUGBP Elav-like family member 2	CELF2
27.6006	27.6709	27.5258	27.5767	27.2004	26.0174	26.5566	26.4099	25.5877	26.0685	26.4514	26.8179	26.5391	26.6312	26.5796	26.8294	+	+	+	WT_m691;WT_m718		+			13	13	13	56.1	56.1	56.1	30.255	0	116.37	3701900000	217	4.39525	0.000230769	-1.33297	-7.41825	1.7417	0.0152151	-0.497537	-2.88176	O95639;A6NMK7	O95639	Cleavage and polyadenylation specificity factor subunit 4	CPSF4
22.221	22.5351	22.2555	22.6318	22.2448	22.6921	22.4841	22.3172	22.2966	20.1735	22.2068	22.5185	20.8458	22.5069	22.3517	22.3985	+								4	2	2	9.1	5.8	5.8	59.689	0.00088261	3.8214	161030000	3	0.364661	0.383293	-0.349276	-0.822846	0.0682893	0.869853	-0.0959093	-0.188723	O95758	O95758	Polypyrimidine tract-binding protein 3	PTBP3
22.6266	23.0359	22.0932	21.7706	23.2105	23.324	24.0755	24.1803	23.2578	23.2302	23.0765	22.5139	22.4932	22.6642	22.4421	22.9366	+	+	+	WT_m691;WT_m718					2	2	2	24	24	24	10.403	0.00046425	4.5066	362570000	7	1.81511	0.00758457	0.976689	2.98572	2.49574	0.00330323	0.914043	3.98255	O95777	O95777	U6 snRNA-associated Sm-like protein LSm8	LSM8
25.7341	26.0878	25.9732	25.7806	25.6537	26.9409	27.2244	27.3758	26.8724	27.3965	27.1482	27.6475	27.4775	27.3007	27.2097	27.6172	+	+	+	WT_m691;WT_m718	+				37	37	37	43.9	43.9	43.9	106.6	0	147.64	5468300000	254	5.7127	0	1.31384	10.7606	1.34298	0.0388966	-0.290796	-2.3212	O95786	O95786	Probable ATP-dependent RNA helicase DDX58	DDX58
29.8192	29.7705	29.7222	29.8598	29.5878	30.3655	30.5781	30.7144	30.2896	30.8124	30.8582	30.8953	30.7623	30.7781	30.7084	30.8343	+	+		WT_m691					39	39	36	64	64	61.4	63.182	0	323.31	40647000000	751	4.40657	0.000235294	0.851126	7.44293	0.943758	0.0998061	-0.192662	-1.75121	O95793	O95793	Double-stranded RNA-binding protein Staufen homolog 1	STAU1
25.3407	25.1755	25.5707	25.3831	25.554	25.3085	25.3297	25.2386	25.3791	25.482	25.4124	25.6835	25.6928	25.6633	25.6522	25.8079	+		+	WT_m718					8	8	8	51.2	51.2	51.2	23.772	0	50.296	1604700000	84	0.253079	0.524354	-0.0464293	-0.607759	4.40047	0.000153846	-0.341583	-7.42963	O95816	O95816	BAG family molecular chaperone regulator 2	BAG2
21.0354	21.0628	21.0055	21.4384	21.5847	22.2103	21.9165	21.837	21.62	21.2442	21.1856	21.1262	20.8822	21.029	21.5054	21.7802	+	+		WT_m691					3	3	3	9.7	9.7	9.7	33.392	0.00046926	4.665	108890000	3	1.19363	0.03543	0.44358	2.1104	0.928011	0.10402	0.404344	1.72814	O95861	O95861	3(2),5-bisphosphate nucleotidase 1	BPNT1
30.5114	30.5724	29.7763	29.637	30.7031	31.2832	31.2196	31.3442	31.4861	30.597	31.0434	30.4956	30.4625	30.6429	30.6179	30.1282	+	+	+	WT_m691;WT_m718					42	42	42	91.8	91.8	91.8	44.614	0	323.31	72736000000	950	2.35661	0.00274882	0.922201	3.77251	2.65558	0.00245926	0.692845	4.22891	P00558;P07205	P00558	Phosphoglycerate kinase 1	PGK1
26.3952	26.2962	26.3677	26.4405	26.4743	26.0085	25.8944	26.0088	25.5379	26.0398	26.1896	26.3609	26.7774	26.6873	26.5569	26.6927	+	+	+	WT_m691;WT_m718					2	2	2	8.4	8.4	8.4	24.817	0	11.625	2715400000	59	2.71496	0.0017037	-0.44829	-4.32194	3.47165	0.000597015	-0.668559	-5.59235	P00846	P00846	ATP synthase subunit a	MT-ATP6
28.8884	28.7833	28.3525	28.5253	28.52	28.9987	28.8576	29.029	28.9255	28.9296	28.9713	28.5157	28.3737	28.4516	28.5147	28.268	+	+	+	WT_m691;WT_m718					43	42	42	57.7	56.5	56.5	74.139	0	198.23	16016000000	581	2.29134	0.00299099	0.338042	3.67528	5.59476	0	0.527189	10.4179	P02545	P02545	Prelamin-A/C;Lamin-A/C	LMNA
30.5203	30.6155	29.7047	29.5075	30.5765	31.4208	31.282	31.4286	31.3389	31.2719	31.2882	30.5366	30.3082	30.3581	30.6455	30.0903	+	+	+	WT_m691;WT_m718	+				38	38	33	93.7	93.7	82.1	39.42	0	323.31	72342000000	914	3.30226	0.000468468	1.15347	5.29279	5.55153	0	0.950631	10.2947	P04075;P05062	P04075	Fructose-bisphosphate aldolase A	ALDOA
25.9652	26.0175	25.8874	25.9492	25.8979	26.2108	26.27	26.3478	26.3026	26.1767	26.4569	26.0294	26.0391	26.1994	26.0127	25.9962	+	+	+	WT_m691;WT_m718					9	9	9	61.9	61.9	61.9	28.315	0	61.897	2728600000	168	4.18879	0.00020339	0.350683	6.97881	2.66383	0.00247761	0.238785	4.24179	P04632;Q96L46	P04632	Calpain small subunit 1	CAPNS1
28.4963	28.7004	28.4548	28.6862	28.4396	28.6992	28.6152	28.6791	28.515	28.6065	28.7292	29.125	29.1095	29.1061	28.8629	29.0598	+		+	WT_m718					9	9	9	41.2	41.2	41.2	17.887	0	204.75	14809000000	236	0.688734	0.150205	0.0852728	1.36708	4.34987	0.000148148	-0.411957	-7.31998	P05161	P05161	Ubiquitin-like protein ISG15	ISG15
28.181	28.0535	27.9045	28.1113	27.7988	28.3504	28.384	28.1887	28.4287	27.8547	28.1412	28.7299	28.3273	28.3328	28.2894	28.2666	+								17	17	17	59.3	59.3	59.3	34.273	0	172.62	11523000000	372	1.02315	0.0567349	0.214818	1.86661	0.664914	0.205098	-0.164585	-1.32975	P05388;Q8NHW5	P05388;Q8NHW5	60S acidic ribosomal protein P0;60S acidic ribosomal protein P0-like	RPLP0;RPLP0P6
30.1292	30.1214	29.9541	30.2151	30.0278	29.664	29.7498	29.7678	29.5784	29.8384	29.8122	29.9749	29.81	29.9144	29.5041	29.764	+	+		WT_m691					41	41	41	71.1	71.1	71.1	46.836	0	250.56	24872000000	486	3.64984	0.000179775	-0.35439	-5.91824	0.290165	0.527307	-0.058352	-0.681569	P05455	P05455	Lupus La protein	SSB
27.2371	27.5728	26.3367	26.3268	27.3968	27.984	28.0605	28.023	28.0231	27.427	27.665	27.3416	27.1074	27.1683	27.5922	27.4028	+	+	+	WT_m691;WT_m718					8	8	8	39.6	39.6	39.6	12.203	0	72.646	7041600000	311	2.04673	0.00494774	0.889754	3.31723	2.41209	0.00417073	0.541335	3.85581	P06454	P06454	Prothymosin alpha;Prothymosin alpha, N-terminally processed;Thymosin alpha-1	PTMA
28.5699	28.7912	28.0103	27.664	28.8218	29.4939	29.3816	29.6338	29.4921	29.177	28.7874	28.4259	28.0443	28.4239	28.8686	28.0563	+	+	+	WT_m691;WT_m718					30	30	30	60	60	60	63.146	0	323.31	19270000000	401	2.40727	0.00260099	0.956165	3.84854	3.11089	0.001	0.963826	4.96551	P06744;CON__Q3ZBD7	P06744	Glucose-6-phosphate isomerase	GPI
28.3091	28.5238	27.799	27.6049	28.5001	29.0918	29.0471	29.0075	29.1142	28.7593	28.7508	28.2613	28.3914	28.4938	28.6485	28.3268	+	+	+	WT_m691;WT_m718					17	17	17	56.8	56.8	56.8	32.575	0	323.31	16421000000	296	2.761	0.00163057	0.81439	4.39465	3.46759	0.00057971	0.537424	5.58506	P06748	P06748	Nucleophosmin	NPM1
26.5653	26.6761	25.9211	25.5851	26.598	27.5219	27.4776	27.6587	27.577	27.4476	27.0692	26.2629	26.205	26.7356	26.3751	26.5616	+	+	+	WT_m691;WT_m718	+		+		7	7	7	83.9	83.9	83.9	10.044	0	37.498	5202800000	124	3.40314	0.00038835	1.18952	5.47004	4.67601	0.000235294	1.03063	8.04874	P07108	P07108	Acyl-CoA-binding protein	DBI
28.1923	28.2119	27.7839	27.9951	28.0767	28.9536	28.7379	28.747	28.8924	28.4071	28.5096	28.3207	28.5845	28.5718	28.5702	28.0143	+	+		WT_m691					21	19	19	60.8	53.3	53.3	36.638	0	274.08	14071000000	271	3.42669	0.000392157	0.655953	5.5119	1.20638	0.0534186	0.295618	2.12847	P07195	P07195	L-lactate dehydrogenase B chain	LDHB
29.0664	29.0894	28.3263	28.3386	29.0452	29.6285	29.4869	29.6989	29.6765	29.5104	29.4724	29.0743	28.8721	28.8565	29.1532	28.7872	+	+	+	WT_m691;WT_m718					42	42	42	86	86	86	57.116	0	323.31	24053000000	657	2.99535	0.000854962	0.80575	4.77324	4.69476	0.00025	0.630295	8.09226	P07237	P07237	Protein disulfide-isomerase	P4HB
30.2602	30.2602	29.5431	29.4245	30.1744	30.9935	30.8685	30.6847	31.0369	30.3368	30.4521	30.1782	30.39	30.4693	30.42	29.8389	+	+	+	WT_m691;WT_m718					17	17	17	97.1	97.1	97.1	15.054	0	235.2	55806000000	506	2.34948	0.00286792	0.796253	3.76185	1.68823	0.0176117	0.469486	2.80629	P07737;CON__P02584	P07737	Profilin-1	PFN1
27.5241	27.3417	27.4093	27.4209	27.4405	27.45	27.5652	27.4917	27.3484	27.4318	27.3521	27.6272	27.5486	27.6682	27.4739	27.5251	+		+	WT_m718					16	16	16	40.2	40.2	40.2	33.67	0	50.668	6004400000	225	0.102097	0.78471	0.0125803	0.273687	1.55624	0.0236761	-0.128738	-2.62064	P07910;P0DMR1;O60812;B7ZW38;B2RXH8;Q86SE5	P07910;P0DMR1;O60812;B7ZW38;B2RXH8	Heterogeneous nuclear ribonucleoproteins C1/C2;Heterogeneous nuclear ribonucleoprotein C-like 4;Heterogeneous nuclear ribonucleoprotein C-like 1;Heterogeneous nuclear ribonucleoprotein C-like 3;Heterogeneous nuclear ribonucleoprotein C-like 2	HNRNPC;HNRNPCL4;HNRNPCL1;HNRNPCL3;HNRNPCL2
28.4442	28.7364	27.7932	27.792	28.5613	29.0278	29.0215	29.2305	29.1645	28.6382	28.7781	28.6398	28.4591	28.4976	28.7571	28.2483	+	+	+	WT_m691;WT_m718					50	50	50	72.5	72.5	72.5	75.872	0	311.9	17290000000	560	2.13444	0.00407692	0.711354	3.44454	2.20256	0.00567539	0.456366	3.54422	P08133	P08133	Annexin A6	ANXA6
25.9141	25.8346	25.7637	25.8135	25.9939	25.9209	25.8204	26.0136	25.6616	26.0255	25.9096	26.1268	26.1062	25.9347	26.0735	26.0588	+		+	WT_m718					12	12	12	27.9	27.9	27.9	69.81	0	63.133	2236200000	91	0.152143	0.688095	0.0279293	0.391605	1.44302	0.030549	-0.1681	-2.46173	P08240	P08240	Signal recognition particle receptor subunit alpha	SRPR
22.1421	22.8975	22.3609	22.6452	22.4653	22.0075	22.6293	22.8557	21.3074	21.9953	22.3349	23.2457	22.7808	23.4715	22.236	22.2605	+								5	4	4	24.9	21.3	21.3	25.486	0	8.1189	193810000	20	0.551835	0.219675	-0.313842	-1.14779	0.990064	0.0891654	-0.610563	-1.8187	P08579	P08579	U2 small nuclear ribonucleoprotein B	SNRPB2
27.204	27.0908	27.1083	27.0736	26.6942	26.8618	27.0629	27.0174	26.7595	26.7401	26.9547	26.6697	26.6795	26.5905	26.7046	26.5592	+		+	WT_m718					15	15	15	34.1	34.1	34.1	51.556	0	58.461	4115200000	183	0.677439	0.154757	-0.134753	-1.34942	2.4696	0.00339241	0.258714	3.94279	P08621	P08621	U1 small nuclear ribonucleoprotein 70 kDa	SNRNP70
26.3051	26.537	25.6256	25.252	26.641	27.1968	27.04	27.4758	27.5368	26.8824	26.4371	26.1879	26.3545	26.5035	26.6357	26.3438	+	+	+	WT_m691;WT_m718	+				16	16	16	43.8	43.8	43.8	35.936	0	93.77	4468200000	150	2.06419	0.00486331	1.02267	3.34249	2.17893	0.00591837	0.689734	3.50956	P08758	P08758	Annexin A5	ANXA5
27.7658	27.818	27.1455	27.0236	27.9273	28.2653	28.2474	28.3774	28.34	27.9563	28.0672	27.979	27.5438	27.6157	27.9554	27.386	+	+	+	WT_m691;WT_m718					13	13	13	60.3	60.3	60.3	32.854	0	230.87	9560900000	240	2.27372	0.00303084	0.672902	3.64916	2.49563	0.00328205	0.512946	3.98239	P08865	P08865	40S ribosomal protein SA	RPSA
25.6718	25.6114	25.43	25.229	24.8377	25.0389	25.4779	25.2638	25.0106	25.222	25.1272	24.98	24.7265	24.9852	24.7924	24.733	+		+	WT_m718					5	5	4	20.6	20.6	17.7	31.279	0	26.26	1163200000	77	0.498182	0.256487	-0.165918	-1.05816	2.30735	0.00508475	0.346656	3.69906	P09012	P09012	U1 small nuclear ribonucleoprotein A	SNRPA
24.4731	24.3356	24.4813	24.0923	24.1521	23.9739	24.093	24.326	24.184	24.2553	24.2502	23.6446	23.55	23.9359	23.4514	23.5782	+		+	WT_m718					3	3	3	25.8	25.8	25.8	17.394	0	37.993	508570000	62	0.687361	0.150405	-0.126501	-1.36494	3.60553	0.000603774	0.548378	5.83614	P09234	P09234	U1 small nuclear ribonucleoprotein C	SNRPC
24.4649	24.9051	23.9582	22.9913	25.073	25.4511	25.7006	25.8184	25.6605	25.0315	24.9255	24.8378	24.9178	24.8534	24.8641	24.7142	+	+	+	WT_m691;WT_m718	+				11	11	11	40.4	40.4	40.4	35.882	0	24.614	1410800000	54	1.85942	0.00697248	1.15272	3.04868	2.16038	0.00619095	0.593782	3.48241	P09525	P09525	Annexin A4	ANXA4
28.9984	29.1261	28.958	28.899	28.9588	29.0321	28.7998	28.8454	28.7744	28.5957	28.5281	28.69	28.4833	28.211	28.6126	28.6992	+	+		WT_m691					20	20	20	48.1	48.1	48.1	38.746	0	171.63	13728000000	456	1.50193	0.0162228	-0.22545	-2.54441	1.06796	0.0745652	0.223371	1.93115	P09651;Q32P51	P09651;Q32P51	Heterogeneous nuclear ribonucleoprotein A1;Heterogeneous nuclear ribonucleoprotein A1, N-terminally processed;Heterogeneous nuclear ribonucleoprotein A1-like 2	HNRNPA1;HNRNPA1L2
24.3115	24.0418	23.6927	23.9663	23.8265	23.9745	23.6092	23.854	23.6194	23.539	24.342	23.9303	23.9454	23.9008	24.0083	23.8108	+								3	3	3	16.5	16.5	16.5	28.415	0	8.602	520830000	58	0.3903	0.35688	-0.144776	-0.869627	0.292395	0.525976	-0.096113	-0.685927	P09661	P09661	U2 small nuclear ribonucleoprotein A	SNRPA1
26.4664	26.4645	26.8588	26.8853	26.3006	26.5876	26.5519	26.5693	26.3468	26.7257	26.5442	26.2678	26.3819	26.5111	26.3977	26.1581	+		+	WT_m718					5	5	5	49.3	49.3	49.3	8.7813	0	11.444	3957100000	74	0.131179	0.727409	-0.0408679	-0.343239	1.63419	0.0201733	0.210938	2.7302	P09669	P09669	Cytochrome c oxidase subunit 6C	COX6C
27.8358	27.9513	26.9865	26.8771	27.8622	28.6525	28.511	28.6107	28.601	28.5629	28.4699	27.9338	27.7665	27.7	28.1698	27.5287	+	+	+	WT_m691;WT_m718	+				24	19	19	68.7	57.1	57.1	39.455	0	312.68	11272000000	361	3.12114	0.000634921	1.06539	4.98275	4.32409	0.000137931	0.748219	7.26456	P09972	P09972	Fructose-bisphosphate aldolase C	ALDOC
28.2824	28.4139	28.2626	28.4684	28.0029	27.4023	28.2775	27.6897	27.4312	27.7926	27.6957	27.9704	27.9004	28.0794	28.0205	27.8568	+	+		WT_m691					11	11	11	48.8	48.8	48.8	27.872	0	87.452	8298900000	192	2.21285	0.0034918	-0.57118	-3.55933	0.908576	0.107457	-0.250642	-1.69957	P0DN76;Q01081;Q8WU68	P0DN76;Q01081	Splicing factor U2AF 35 kDa subunit	U2AF1
24.1445	23.793	24.3427	24.3291	23.9726	23.9208	23.9406	23.9623	23.7735	24.3688	23.9725	24.5719	24.2386	24.3749	24.2716	24.4044	+		+	WT_m718					6	6	6	12.6	12.6	12.6	60.67	0	17.044	608800000	39	0.445028	0.302487	-0.126638	-0.966811	2.28366	0.0050989	-0.382512	-3.66388	P10155	P10155	60 kDa SS-A/Ro ribonucleoprotein	TROVE2
27.0308	26.8747	27.3169	27.2077	26.8457	27.1755	27.3365	27.218	27.2066	27.3533	27.287	26.7676	26.7023	26.7779	26.8897	27.0673	+	+	+	WT_m691;WT_m718					7	7	7	35.7	35.7	35.7	13.696	0	15.158	5008400000	164	1.34567	0.0238182	0.207681	2.32499	3.86331	0.000512821	0.421846	6.32422	P10606	P10606	Cytochrome c oxidase subunit 5B, mitochondrial	COX5B
22.5098	22.8	22.5685	22.5079	23.7361	23.607	23.3839	23.6027	23.2262	23.4524	23.6644	23.26	22.8417	22.6071	23.3329	22.93	+	+	+	WT_m691;WT_m718					2	2	2	5.2	5.2	5.2	42.981	0.00046948	4.6683	343500000	36	1.79968	0.0079056	0.664961	2.96382	2.14713	0.00638	0.495101	3.46306	P10644	P10644	cAMP-dependent protein kinase type I-alpha regulatory subunit;cAMP-dependent protein kinase type I-alpha regulatory subunit, N-terminally processed	PRKAR1A
30.7304	30.8	30.5035	30.3919	30.7254	30.87	30.8835	31.1105	30.9803	30.9958	31.0056	30.752	30.6168	30.6802	30.8588	30.5017	+	+	+	WT_m691;WT_m718					42	41	41	57	57	57	72.332	0	323.31	68878000000	1420	2.67662	0.00168421	0.344002	4.26178	2.71844	0.00219847	0.292385	4.32742	P11021	P11021	78 kDa glucose-regulated protein	HSPA5
31.0128	30.9977	30.9422	30.8588	30.9276	31.08	31.1081	31.182	31.107	31.0083	31.1324	31.0732	30.9572	30.9998	31.0578	30.8981	+	+	+	WT_m691;WT_m718					45	45	36	68.9	68.9	62.1	70.897	0	323.31	77585000000	1043	2.71093	0.00168293	0.155154	4.31559	1.6157	0.0209462	0.105739	2.70419	P11142;P54652	P11142	Heat shock cognate 71 kDa protein	HSPA8
29.2851	28.9386	29.1984	29.1058	28.873	28.611	28.5402	28.6627	28.3385	28.5313	28.5858	28.8416	28.6077	28.7348	28.5498	28.583	+	+		WT_m691					34	34	22	59.7	59.7	40.3	70.67	0	283.75	13002000000	421	3.8047	0.000207792	-0.535266	-6.21101	0.895307	0.110902	-0.118464	-1.68	P11940;Q9H361;Q4VXU2;Q5JQF8	P11940;Q9H361	Polyadenylate-binding protein 1;Polyadenylate-binding protein 3	PABPC1;PABPC3
27.6514	27.651	27.4122	27.4234	27.4201	27.9237	27.9144	27.8231	27.8665	27.5497	27.8073	27.8101	27.7823	27.4796	27.752	27.2887	+	+		WT_m691					25	25	25	50.4	50.4	50.4	69.842	0	133.17	8165400000	413	2.34017	0.0028785	0.302482	3.74795	0.923062	0.104962	0.191585	1.72087	P12956	P12956	X-ray repair cross-complementing protein 6	XRCC6
29.6057	29.6901	29.0158	28.8341	29.7128	30.1453	30.0802	30.2433	30.3273	29.7236	29.8001	29.7331	29.6673	29.6206	29.8731	29.3192	+	+	+	WT_m691;WT_m718					45	45	44	65.9	65.9	64.7	95.337	0	323.31	36970000000	721	2.10985	0.00446792	0.681608	3.40874	1.82453	0.0130645	0.410639	2.99909	P13639	P13639	Elongation factor 2	EEF2
27.7968	27.9306	26.968	27.029	27.7537	28.3009	28.2459	28.556	28.3893	28.3898	28.356	27.8179	27.753	27.5851	28.0021	27.2872	+	+	+	WT_m691;WT_m718					38	38	37	60.5	60.5	60.5	72.932	0	230.63	10426000000	408	2.88064	0.00124823	0.877383	4.58611	3.56104	0.000551724	0.683922	5.75441	P13667	P13667	Protein disulfide-isomerase A4	PDIA4
25.1354	25.3923	24.8108	24.6303	25.4619	26.1733	26.0512	26.0511	26.2389	25.7367	25.6641	25.6519	25.5193	25.7372	25.665	25.2466	+	+	+	WT_m691;WT_m718					6	6	6	30.2	30.2	30.2	19.595	0	57.766	2171200000	70	3.13246	0.000608	0.899739	5.00183	1.97219	0.00973991	0.421874	3.20987	P13693;Q9HAU6;Q56UQ5	P13693	Translationally-controlled tumor protein	TPT1
22.1024	22.0376	20.843	21.5996	21.8591	23.1044	22.8056	23.0426	23.1486	22.4535	22.4129	22.4203	21.7686	21.7937	22.0307	21.8495	+	+	+	WT_m691;WT_m718	+				3	3	3	4.9	4.9	4.9	81.224	0	9.2783	199240000	11	2.81901	0.00154483	1.13963	4.48702	2.91954	0.00147368	0.855405	4.64917	P13798	P13798	Acylamino-acid-releasing enzyme	APEH
24.6319	24.9173	24.1347	24.32	25.2218	25.4752	25.6125	25.6826	26.0416	25.0515	25.1656	25.0186	25.1831	25.0421	25.3776	24.7355	+	+	+	WT_m691;WT_m718					9	9	9	18.8	18.8	18.8	59.425	0	49.009	1503400000	47	2.21801	0.0034876	0.859685	3.56693	1.32439	0.0410343	0.433436	2.29505	P14314	P14314	Glucosidase 2 subunit beta	PRKCSH
31.5973	31.6133	30.8558	30.7233	31.663	32.1229	32.0712	32.2168	32.347	31.6648	31.782	31.5746	31.5173	31.4434	31.7716	31.2782	+	+	+	WT_m691;WT_m718					46	46	46	82.5	82.5	82.5	57.936	0	323.31	142350000000	1501	2.08972	0.00466667	0.743566	3.37949	2.32977	0.0048	0.517077	3.73244	P14618;P30613	P14618	Pyruvate kinase PKM	PKM
30.4307	30.4844	30.1727	30.1585	30.4568	30.94	30.8831	30.9859	31.0038	30.9143	30.8758	30.6199	30.4306	30.4247	30.5702	30.3303	+	+	+	WT_m691;WT_m718					54	52	52	63.6	61.9	61.9	92.468	0	323.31	64231000000	1289	4.89508	0	0.593208	8.56898	4.91715	0	0.458684	8.62284	P14625;Q58FF3	P14625	Endoplasmin	HSP90B1
25.3302	25.2242	25.4544	25.1085	25.488	25.4471	25.3962	25.2528	25.3825	25.4306	25.0672	24.8736	24.546	24.5925	24.7048	25.1517	+		+	WT_m718					5	5	5	20	20	20	24.614	0	17.499	1231900000	50	0.0318689	0.928928	0.00837059	0.0913092	2.92947	0.00141593	0.555707	4.66532	P63162;P14678	P63162;P14678	Small nuclear ribonucleoprotein-associated protein N;Small nuclear ribonucleoprotein-associated proteins B and B	SNRPN;SNRPB
27.498	27.4094	27.481	27.0525	27.0202	26.2679	26.3402	26.165	26.3003	25.6771	25.7693	26.1406	26.0976	26.184	25.8805	25.9385	+	+		WT_m691		+			29	29	28	72.7	72.7	71.5	64.132	0	323.31	7755300000	247	4.4155	0.00024	-1.20558	-7.46243	0.101676	0.8137	0.0384056	0.272658	P14866	P14866	Heterogeneous nuclear ribonucleoprotein L	HNRNPL
27.4087	27.5646	26.5836	26.1993	27.5939	28.2624	28.1092	28.2284	28.1276	28.1984	28.2089	27.333	27.2323	27.2777	27.4768	27.2413	+	+	+	WT_m691;WT_m718	+				36	26	24	61.8	47.8	46.4	69.412	0	140.63	8312700000	321	2.71464	0.00169325	1.1191	4.32143	7.65805	0	0.876903	18.0889	P15311	P15311	Ezrin	EZR
30.7892	30.5899	30.8364	30.8919	30.7643	30.2689	30.3209	30.2055	30.1446	30.3662	30.3155	30.7118	30.688	30.7279	30.6473	30.6697	+	+	+	WT_m691;WT_m718					18	18	18	58.7	58.7	58.7	31.324	0	117.63	51396000000	531	4.87677	0	-0.504083	-8.5245	5.67361	0	-0.418679	-10.6459	P15880	P15880	40S ribosomal protein S2	RPS2
23.3782	23.2048	23.6698	24.256	22.5054	23.6107	23.9218	24.2755	23.7709	23.8771	23.4752	23.3821	23.5197	25.0034	23.356	23.4354	+								2	2	2	41.3	41.3	41.3	7.2454	0	6.4989	556130000	11	0.746743	0.127468	0.419004	1.45677	0.0981626	0.819554	0.0825524	0.26404	P15954	P15954	Cytochrome c oxidase subunit 7C, mitochondrial	COX7C
27.2108	27.1315	27.0111	27.3743	26.6954	26.7236	26.833	26.5986	26.4067	26.6583	26.6346	27.2566	26.929	27.0729	26.8516	26.7268	+	+	+	WT_m691;WT_m718					10	8	8	35	25.7	25.7	22.58	0	47.713	4239000000	145	2.27594	0.00304	-0.44211	-3.65244	1.90081	0.0111149	-0.324868	-3.10768	P16401	P16401	Histone H1.5	HIST1H1B
24.0332	24.13	23.7631	23.9949	23.7645	22.4081	23.3244	20.7758	23.4333	20.6626	22.8704	23.7253	23.6891	23.5955	23.5803	23.7742	+	+	+	WT_m691;WT_m718		+		+	11	2	2	35.7	9	9	22.35	0	8.7738	355040000	18	1.8299	0.00732934	-1.69137	-3.00671	1.50623	0.0265714	-1.4271	-2.55043	P16402	P16402	Histone H1.3	HIST1H1D
26.4399	26.1567	26.4622	26.138	26.056	25.8624	26.1975	26.2045	25.8043	25.9343	25.8724	25.9671	25.5455	25.2399	26.0655	25.5527	+	+		WT_m691					12	12	3	37.6	37.6	9.9	21.364	0	78.266	2406000000	126	1.44912	0.0184	-0.27132	-2.47029	1.0656	0.074573	0.30511	1.92777	P16403	P16403	Histone H1.2	HIST1H1C
25.5082	26.0341	24.625	24.8094	25.9499	26.6803	26.5988	26.6651	26.5909	26.4352	26.4069	25.6639	25.4766	25.4665	25.963	25.963	+	+	+	WT_m691;WT_m718	+				12	12	12	59.1	59.1	59.1	17.302	0	39.406	2566400000	182	2.78552	0.00154839	1.17755	4.43359	4.48235	0.000181818	0.856266	7.60966	P16949;Q93045	P16949	Stathmin	STMN1
24.7107	24.3191	24.0908	24.9911	24.3941	19.9634	22.5723	22.3782	22.5318	20.6834	23.2493	24.3189	24.0349	22.7967	22.9199	23.4156	+	+	+	WT_m691;WT_m718		+		+	12	6	6	55.9	44.9	44.9	40.089	0	108.16	451580000	51	2.76027	0.00162025	-2.60477	-4.39349	1.48263	0.0280542	-1.60077	-2.51731	P16989	P16989	Y-box-binding protein 3	YBX3
26.1696	26.0362	26.2016	26.1773	26.3162	26.0158	26.2725	26.2367	25.9869	26.2318	26.3468	26.6812	26.6017	26.4703	26.5743	26.7192	+		+	WT_m718					19	19	17	46.2	46.2	43.8	66.69	0	116.25	2937100000	140	0.00681011	0.981615	0.00154794	0.0200494	3.46228	0.000571429	-0.427609	-5.57554	P17812	P17812	CTP synthase 1	CTPS1
23.4807	23.0576	23.0318	21.6128	23.8908	24.0514	24.7945	24.6111	24.322	24.9736	23.1817	23.8653	21.4509	24.9131	23.8615	21.5095	+	+		WT_m691	+				3	3	3	13.6	13.6	13.6	26.152	0	7.9881	568680000	14	1.74105	0.0089971	1.30765	2.88084	0.931807	0.102818	1.20232	1.73371	P17931	P17931	Galectin-3	LGALS3
26.5861	26.9779	26.7574	27.0089	26.8977	26.6227	26.4186	26.4139	26.5478	26.5711	26.7253	27.382	27.2263	27.5373	27.2405	27.2885	+	+	+	WT_m691;WT_m718					12	7	7	65.6	35.6	35.6	20.511	0	32.29	4102300000	86	2.05092	0.00491228	-0.295692	-3.32329	5.60852	0	-0.785026	-10.4574	P18085	P18085	ADP-ribosylation factor 4	ARF4
28.3545	28.1345	28.5389	28.544	27.8922	28.5348	28.5971	28.5053	28.4394	28.1654	28.4049	28.7589	28.5879	28.57	28.6619	28.3139	+								19	19	19	56.5	56.5	56.5	29.225	0	86.584	13622000000	294	0.537298	0.228978	0.148318	1.12374	0.733863	0.171121	-0.137337	-1.43699	P18124	P18124	60S ribosomal protein L7	RPL7
29.0766	29.1006	28.1864	28.0329	29.1731	29.7918	29.7273	29.946	29.8577	28.9216	29.5539	28.9541	28.9303	29.0154	29.3253	28.7612	+	+	+	WT_m691;WT_m718					20	20	13	81.1	81.1	60.2	28.804	0	323.31	25428000000	404	2.02005	0.00521502	0.919139	3.27872	2.09482	0.00733014	0.635785	3.3869	P18669;Q8N0Y7	P18669	Phosphoglycerate mutase 1	PGAM1
32.001	31.966	32.0356	32.0749	31.7375	31.0859	31.2127	31.1864	30.9007	31.3151	31.236	31.6607	31.5977	31.5534	31.3204	31.5624	+	+	+	WT_m691;WT_m718					45	45	45	43.8	43.8	43.8	76.613	0	323.31	83530000000	940	5.27199	0	-0.80685	-9.52745	2.8662	0.00168966	-0.382803	-4.5628	P19338	P19338	Nucleolin	NCL
24.5153	24.2585	23.9221	24.0097	24.2124	24.2146	24.8642	24.815	25.0818	23.3945	24.219	24.2932	24.5465	24.662	24.5735	24.0619	+								15	12	10	18.5	15.7	14	102.48	0	43.045	971200000	16	0.373839	0.375335	0.247929	0.839691	0.00469811	0.993443	0.00411943	0.0138646	P19367	P19367	Hexokinase-1	HK1
31.9672	31.97	32.0418	31.8737	31.7475	33.2742	33.44	33.4628	33.1054	33.671	33.4418	33.8323	33.4985	33.2657	33.497	33.7426	+	+		WT_m691	+				46	46	46	67.3	67.3	67.3	62.094	0	323.31	247600000000	1396	6.97858	0	1.47919	15.1235	0.672433	0.200827	-0.168014	-1.34157	P19525	P19525	Interferon-induced, double-stranded RNA-activated protein kinase	EIF2AK2
25.8616	25.8489	24.782	24.7533	25.8757	26.1185	25.888	26.2308	26.2188	25.9009	25.846	25.2673	25.3092	25.7154	25.8766	24.6268	+	+	+	WT_m691;WT_m718					10	10	10	49	49	49	26.489	0	123.2	2159600000	90	1.39418	0.0212853	0.60954	2.39316	1.96024	0.00990222	0.674771	3.19271	P20618	P20618	Proteasome subunit beta type-1	PSMB1
27.0873	27.094	27.66	27.3697	26.9226	27.2284	27.2856	27.332	27.332	27.6515	27.5153	26.9303	27.1152	27.0543	26.8915	27.0708	+		+	WT_m718					7	7	7	38	38	38	16.762	0	31.419	5685200000	107	0.578538	0.203738	0.164088	1.19154	2.89934	0.00153043	0.37838	4.61637	P20674	P20674	Cytochrome c oxidase subunit 5A, mitochondrial	COX5A
26.7652	26.6513	26.8313	26.8843	26.577	26.2391	26.459	26.4566	26.0584	26.3365	26.2923	26.5352	26.4541	26.3638	26.4143	26.359	+	+		WT_m691					14	14	13	58.9	58.9	55.5	33.784	0	51.724	3061000000	127	3.20085	0.000547009	-0.434843	-5.11794	0.841465	0.126864	-0.1183	-1.60003	P22087	P22087	rRNA 2-O-methyltransferase fibrillarin	FBL
27.1346	27.2974	26.6106	26.4644	27.2749	27.5539	27.6096	27.8513	27.8754	26.8803	27.3257	27.2941	27.1103	27.3905	27.3829	26.8763	+	+		WT_m691					21	21	21	58.8	58.8	58.8	47.079	0	216.73	6634500000	237	1.41963	0.0198346	0.55968	2.42889	0.847647	0.125053	0.305229	1.60926	P22234	P22234	Multifunctional protein ADE2;Phosphoribosylaminoimidazole-succinocarboxamide synthase;Phosphoribosylaminoimidazole carboxylase	PAICS
27.8913	27.915	27.4539	27.4918	27.8693	28.4056	28.3018	28.2966	28.4708	27.8901	28.1916	27.8967	28.0907	28.0869	28.1741	27.5728	+	+	+	WT_m691;WT_m718					36	36	36	47.3	47.3	47.3	117.85	0	323.31	10717000000	567	2.55851	0.00202198	0.535173	4.07863	1.25481	0.0473609	0.295182	2.19697	P22314	P22314	Ubiquitin-like modifier-activating enzyme 1	UBA1
26.4669	26.4395	25.1721	25.3386	26.4508	27.1281	27.0415	27.1376	27.1798	26.268	26.81	26.4554	26.2667	26.4156	26.4634	26.0511	+	+	+	WT_m691;WT_m718					13	13	8	84.2	84.2	53.3	17.298	0	92.85	3885200000	146	1.88646	0.00667508	0.953923	3.0872	2.14247	0.00642786	0.597058	3.45626	P22392;O60361	P22392;O60361	Nucleoside diphosphate kinase B;Putative nucleoside diphosphate kinase	NME2;NME2P1
27.6269	27.7659	27.2987	27.3811	27.6976	28.1308	27.9898	27.9324	27.9958	27.7586	27.7675	27.49	27.3986	27.1617	27.5828	27.654	+	+	+	WT_m691;WT_m718					20	20	20	59.5	59.5	59.5	37.429	0	101.5	7649200000	258	2.22475	0.00338333	0.375101	3.57685	2.93294	0.00142857	0.471721	4.67098	P22626	P22626	Heterogeneous nuclear ribonucleoproteins A2/B1	HNRNPA2B1
27.6048	27.4317	27.0311	27.4661	27.4318	28.0758	27.9294	27.9095	27.9717	27.462	27.4151	27.1396	27.1373	27.2131	27.4354	27.245	+	+	+	WT_m691;WT_m718					26	26	25	38.3	38.3	37.2	76.149	0	138.6	7092200000	296	1.54585	0.0147278	0.400842	2.60605	2.57762	0.00289655	0.559865	4.10804	P23246	P23246	Splicing factor, proline- and glutamine-rich	SFPQ
26.0336	25.747	25.8359	25.8048	25.7074	25.7097	25.7834	26.0507	25.9343	25.66	25.4947	25.6349	25.5743	25.2861	25.8285	25.4329	+								13	13	13	29.6	29.6	29.6	65.443	0	61.275	1859400000	103	0.21038	0.587688	-0.0535945	-0.519335	0.982701	0.0902857	0.220831	1.808	P23368;Q16798	P23368	NAD-dependent malic enzyme, mitochondrial	ME2
25.8011	25.8639	24.9677	25.3932	25.9372	26.2488	26.0404	26.2028	26.5871	26.0934	26.0889	26.0721	25.7239	25.9817	26.1365	25.6537	+	+	+	WT_m691;WT_m718					12	12	12	29.9	29.9	29.9	47.716	0	33.429	2534700000	96	2.02528	0.00517241	0.617575	3.28627	1.37924	0.0357061	0.296602	2.37218	P23526	P23526	Adenosylhomocysteinase	AHCY
29.1956	29.1759	28.738	28.2055	29.4342	29.6977	29.5587	29.8769	30.0882	29.14	29.3986	29.2954	29.1372	28.9033	29.2516	29.1185	+	+	+	WT_m691;WT_m718					18	18	16	86.1	86.1	79.5	18.502	0	189.69	26498000000	407	1.6275	0.0119335	0.676854	2.72078	1.78615	0.014102	0.485485	2.94466	P23528;Q9Y281	P23528	Cofilin-1	CFL1
23.8309	23.5898	23.5362	23.8702	23.8587	24.4406	24.33	24.3858	24.5436	24.1902	24.0745	23.7127	23.8655	23.9817	24.5755	23.7078	+	+	+	WT_m691;WT_m718					8	8	8	14.8	14.8	14.8	90.069	0	17.473	694320000	30	3.6177	0.000258065	0.590259	5.85861	1.25026	0.0477059	0.358782	2.19054	P23921	P23921	Ribonucleoside-diphosphate reductase large subunit	RRM1
26.33	26.1823	26.1033	26.1459	26.521	26.8984	26.7512	26.7411	26.9066	26.4882	26.603	26.3557	26.2686	26.3466	26.6126	26.2015	+	+	+	WT_m691;WT_m718					7	7	7	47.1	47.1	47.1	24.763	0	99.266	3651900000	147	2.94699	0.00105109	0.474915	4.69391	2.4082	0.00412048	0.374397	3.84995	P24534	P24534	Elongation factor 1-beta	EEF1B2
25.027	25.2365	24.031	23.6776	24.7492	25.8703	25.7121	25.7257	25.9283	24.841	24.9721	25.4776	25.2708	25.7335	25.5272	24.6396	+	+		WT_m691					14	14	14	46.1	46.1	46.1	45.199	0	103.29	1705900000	67	1.68767	0.0099435	0.963989	2.8055	0.275827	0.545425	0.178525	0.653337	P24752	P24752	Acetyl-CoA acetyltransferase, mitochondrial	ACAT1
28.2451	27.9757	28.202	28.2352	28.2619	27.6691	28.0268	27.8765	28.388	27.5882	27.8691	28.203	28.4383	28.4749	28.2918	28.1547	+	+	+	WT_m691;WT_m718					9	9	9	77.3	77.3	77.3	14.515	0	177.74	10355000000	240	1.14949	0.0397767	-0.281049	-2.04769	1.76285	0.0145441	-0.409599	-2.91166	P25398	P25398	40S ribosomal protein S12	RPS12
22.1184	21.7461	21.9638	21.805	22.4019	22.332	22.4604	22.0996	22.1972	22.7338	22.3448	22.4264	22.362	22.3446	22.4356	22.665	+	+		WT_m691					4	4	4	14.5	14.5	14.5	35.58	0	6.3226	155060000	11	1.41601	0.0199691	0.35424	2.42381	0.330536	0.47976	-0.0854417	-0.759187	P25686	P25686	DnaJ homolog subfamily B member 2	DNAJB2
26.373	26.661	25.7039	24.6418	26.7757	27.2076	27.1395	27.2654	27.3047	26.6854	26.6371	26.5616	26.3293	26.6155	26.8103	26.2629	+	+	+	WT_m691;WT_m718	+				15	15	15	72.2	72.2	72.2	29.555	0	76.656	4362100000	141	1.5786	0.0133117	1.00889	2.65204	1.98898	0.00954545	0.524006	3.23399	P25786	P25786	Proteasome subunit alpha type-1	PSMA1
26.4744	26.6972	25.536	25.5588	26.7303	27.2385	27.3488	27.3421	27.2039	27.0039	26.8528	26.5267	26.2622	26.4116	26.7016	26.0072	+	+	+	WT_m691;WT_m718					13	13	13	57.7	57.7	57.7	25.898	0	79.758	4378100000	126	2.32357	0.00288584	0.965687	3.72319	3.49474	0.000625	0.783162	5.63396	P25787	P25787	Proteasome subunit alpha type-2	PSMA2
25.2866	25.316	24.5023	24.2102	25.1536	25.6597	25.811	26.0502	25.9266	25.6896	25.3736	25.2647	25.1243	24.718	25.3935	24.5751	+	+	+	WT_m691;WT_m718					11	11	11	52.2	52.2	52.2	28.433	0	37.667	1712600000	53	2.32804	0.00285714	0.858051	3.72986	2.59742	0.0027234	0.736685	4.13861	P25788	P25788	Proteasome subunit alpha type-3	PSMA3
25.8532	26.1185	25.0949	25.2996	26.1657	26.6262	26.5258	26.8612	26.7695	26.3433	25.9831	26.0493	25.9803	25.9432	26.3476	25.7417	+	+	+	WT_m691;WT_m718					10	10	10	42.1	42.1	42.1	29.483	0	65.062	3100600000	108	2.06153	0.00492857	0.811799	3.33863	1.81811	0.0133012	0.505768	2.98996	P25789	P25789	Proteasome subunit alpha type-4	PSMA4
28.3402	28.5025	27.6438	27.4216	28.3118	29.0824	29.0035	29.0021	28.931	28.8787	28.9328	28.2145	28.1737	28.0676	28.5129	27.9544	+	+	+	WT_m691;WT_m718					52	52	40	79.7	79.7	61.7	67.819	0	323.31	14931000000	626	2.97068	0.000918519	0.927791	4.7327	4.94355	0	0.787134	8.68763	P26038	P26038	Moesin	MSN
26.5356	26.5451	26.5802	26.7307	26.4794	26.1755	26.2542	26.296	26.2264	26.2204	26.2093	26.2278	26.1905	26.2005	26.1531	26.1683	+	+		WT_m691					14	14	14	44.3	44.3	44.3	54.416	0	77.95	2784100000	163	4.69606	0.000216216	-0.343871	-8.09528	1.06587	0.0747534	0.0422736	1.92815	P26196	P26196	Probable ATP-dependent RNA helicase DDX6	DDX6
29.1984	29.3577	29.1679	29.1754	28.9353	28.3997	29.0346	28.7677	28.4642	28.9389	28.7975	28.5541	28.326	28.6326	28.4563	28.661	+	+		WT_m691					20	20	20	50.1	50.1	50.1	53.5	0	209.5	15526000000	414	2.06141	0.00491103	-0.433176	-3.33846	0.863683	0.120251	0.207786	1.63314	P26368	P26368	Splicing factor U2AF 65 kDa subunit	U2AF2
30.8283	30.581	30.9396	31.1207	30.7785	30.3134	30.5739	30.4415	30.1466	30.5312	30.5147	30.7608	30.7573	30.6425	30.8101	30.7788	+	+	+	WT_m691;WT_m718					20	20	20	57.3	57.3	57.3	24.261	0	165.84	57451000000	637	2.47082	0.0021875	-0.429372	-3.94465	2.66834	0.00249624	-0.329653	-4.24884	P26373	P26373	60S ribosomal protein L13	RPL13
27.1209	27.0798	26.859	26.6267	26.9221	27.4182	27.4621	27.4524	27.5518	27.3266	27.2599	26.9808	26.7894	26.9029	27.0619	26.8561	+	+	+	WT_m691;WT_m718					16	16	14	44.1	44.1	42.6	57.221	0	175.11	5783900000	232	3.30755	0.000472727	0.490135	5.302	4.54859	0.0002	0.493611	7.75773	P26599	P26599	Polypyrimidine tract-binding protein 1	PTBP1
26.0022	25.7605	25.788	25.6853	24.4731	22.9034	25.0256	23.7385	23.6958	25.4076	24.3446	24.5411	23.6918	23.4675	24.4276	23.9749	+	+		WT_m691		+			10	9	9	48.2	46	46	34.003	0	66.26	1547400000	37	1.67769	0.0102809	-1.3559	-2.79143	0.138645	0.751075	0.165358	0.360623	P26651	P26651	Tristetraprolin	ZFP36
21.7796	22.1954	20.3241	22.8976	22.9773	22.4859	22.4324	22.6817	23.5516	22.5088	22.2207	21.5543	22.1764	22.3129	21.6847	22.1407	+		+	WT_m718					3	3	3	28.9	28.9	28.9	15.649	0	5.7424	212900000	5	0.624347	0.180813	0.612076	1.26543	1.60617	0.0211489	0.673057	2.69079	P26885	P26885	Peptidyl-prolyl cis-trans isomerase FKBP2	FKBP2
26.2287	26.1127	26.1354	25.9304	26.1397	26.2665	26.3895	26.5015	26.7779	26.4926	26.2854	26.0912	26.2131	26.3246	26.3361	25.9813	+	+	+	WT_m691;WT_m718					18	13	13	60.4	53.5	53.5	27.764	0	154.42	3086800000	140	2.23158	0.00334728	0.342865	3.58692	1.47655	0.0284175	0.262984	2.50879	P27348	P27348	14-3-3 protein theta	YWHAQ
23.5547	23.4721	23.021	23.1676	23.5792	23.5948	23.799	23.7163	24.1308	23.3058	23.7946	23.0987	23.6393	23.3158	23.6821	23.2184	+	+		WT_m691					6	6	6	13.6	13.6	13.6	68.137	0	17.928	477250000	35	1.32602	0.0251357	0.364614	2.29734	1.16404	0.0585465	0.332708	2.06838	P27694	P27694	Replication protein A 70 kDa DNA-binding subunit;Replication protein A 70 kDa DNA-binding subunit, N-terminally processed	RPA1
28.9839	29.236	28.2513	28.1578	29.0681	29.4926	29.4441	29.3914	29.8379	29.2955	29.4404	28.9907	29.2557	29.1982	29.1572	28.7793	+	+	+	WT_m691;WT_m718					17	17	17	60.7	60.7	60.7	48.141	0	276.01	23858000000	466	2.11608	0.00433588	0.744229	3.4178	2.21144	0.00578495	0.407462	3.55727	P27797	P27797	Calreticulin	CALR
26.1475	26.2821	25.5949	25.2572	26.1694	26.7243	26.6106	27.275	26.7895	26.4718	26.334	26.0186	26.2189	26.0349	26.3812	26.0243	+	+	+	WT_m691;WT_m718					12	12	12	63	63	63	30.354	0	82.087	3324000000	116	2.17059	0.00374803	0.810665	3.49735	2.17912	0.00594872	0.56528	3.50983	P28062	P28062	Proteasome subunit beta type-8	PSMB8
25.2982	25.7087	24.7013	24.0607	25.6562	26.1067	25.9808	26.4054	26.1826	26.2891	25.9668	25.8269	25.5434	24.9176	25.977	25.5983	+	+	+	WT_m691;WT_m718	+				7	7	7	40.2	40.2	40.2	23.264	0	57.28	2187900000	92	2.27633	0.00301786	1.0702	3.65301	1.97266	0.00978378	0.582587	3.21054	P28065	P28065	Proteasome subunit beta type-9	PSMB9
25.2718	25.5386	24.6244	24.5042	25.817	26.1285	26.0923	26.0921	26.1827	25.8645	25.5955	25.5378	25.2423	25.5297	25.8699	25.053	+	+	+	WT_m691;WT_m718					5	5	5	29.9	29.9	29.9	26.411	0	13.697	2015900000	62	2.06623	0.00489855	0.841405	3.34544	2.09191	0.00735238	0.546063	3.38267	P28066	P28066	Proteasome subunit alpha type-5	PSMA5
24.8409	25.3543	23.7601	23.345	24.5247	25.8607	26.2625	26.2727	26.1168	25.7817	25.6672	25.5972	24.6425	24.3311	25.8987	23.7316	+	+	+	WT_m691;WT_m718	+		+		7	7	7	35.6	35.6	35.6	29.204	0	90.487	1736900000	62	2.93885	0.00107246	1.62857	4.68063	1.84664	0.0124065	1.15337	3.0305	P28070	P28070	Proteasome subunit beta type-4	PSMB4
18.8448	20.5568	21.8296	21.0413	22.3672	21.6882	20.1652	21.1558	21.6668	20.0475	21.0488	21.5756	21.4516	20.0487	22.7849	21.4351	+								2	2	2	11.7	11.7	11.7	40.569	0.0035517	2.6392	71402000	4	0.0184615	0.957054	0.0341016	0.0536556	0.453263	0.354442	-0.497129	-0.981147	P28289	P28289	Tropomodulin-1	TMOD1
27.5551	27.559	27.217	27.192	27.5181	27.553	27.6014	27.9172	27.6725	27.6872	27.803	27.3133	27.3059	27.2947	27.3506	27.2344	+	+	+	WT_m691;WT_m718					10	10	10	49.8	49.8	49.8	31.121	0	123.71	7045700000	234	1.87879	0.006775	0.297509	3.07627	3.93252	0.000555556	0.405965	6.45969	P29692	P29692	Elongation factor 1-delta	EEF1D
25.974	25.84	25.0307	24.4504	25.8517	26.1162	26.2772	26.4588	26.4023	26.382	26.5133	25.9419	25.7104	25.8035	25.9867	25.5102	+	+	+	WT_m691;WT_m718					12	12	12	50.2	50.2	50.2	28.993	0	49.112	2635800000	147	2.08462	0.00472325	0.928972	3.37209	3.50019	0.000645161	0.567781	5.6438	P30040	P30040	Endoplasmic reticulum resident protein 29	ERP29
25.091	25.278	24.2269	24.1204	25.2278	25.8117	25.7761	25.9674	25.8918	25.4633	25.7132	25.4175	25.2162	25.1478	25.5023	24.7844	+	+	+	WT_m691;WT_m718					7	7	7	44.9	44.9	44.9	22.086	0	46.214	1746700000	43	2.54313	0.00203243	0.981736	4.05501	2.53369	0.00321622	0.556942	4.04053	P30044	P30044	Peroxiredoxin-5, mitochondrial	PRDX5
25.8907	25.936	25.3791	25.2963	26.0886	26.77	26.487	26.8346	26.8734	26.8237	26.4987	26.254	26.228	26.0484	26.3265	25.8719	+	+	+	WT_m691;WT_m718					11	11	11	46.1	46.1	46.1	27.692	0	82.774	3347600000	120	3.73326	0.000192771	0.996425	6.07481	3.27522	0.000863636	0.568825	5.24586	P30048	P30048	Thioredoxin-dependent peroxide reductase, mitochondrial	PRDX3
27.8528	27.3246	27.347	27.4701	27.3734	27.681	27.7414	27.6019	27.8022	27.5093	27.5206	28.3556	27.9581	28.0174	27.6964	27.4432	+								9	9	9	58.8	58.8	58.8	17.818	0	142.01	7935200000	238	0.864166	0.0899687	0.169161	1.63386	0.899552	0.109848	-0.251444	-1.68627	P30050	P30050	60S ribosomal protein L12	RPL12
25.6532	25.6059	25.4057	25.2185	25.6544	26.1413	26.0421	25.9819	26.0201	25.8648	26.0266	25.3878	25.6858	25.6576	25.8166	25.4859	+	+	+	WT_m691;WT_m718					11	11	11	67.9	67.9	67.9	22.222	0	65.73	2162900000	148	3.58092	0.000255319	0.505257	5.79084	3.18785	0.001	0.406065	5.09576	P30085	P30085	UMP-CMP kinase	CMPK1
26.2692	26.6196	25.55	25.4329	26.4547	26.8882	26.8212	27.1637	27.1498	26.655	26.4102	26.4065	26.0285	25.952	26.6503	26.0027	+	+	+	WT_m691;WT_m718					10	10	10	71.1	71.1	71.1	21.057	0	202.91	3643200000	92	1.87946	0.00675862	0.782693	3.07723	2.20762	0.00574468	0.640002	3.55166	P30086	P30086	Phosphatidylethanolamine-binding protein 1;Hippocampal cholinergic neurostimulating peptide	PEBP1
28.9082	28.9702	28.0565	28.0362	28.9039	29.2811	29.2975	29.5182	29.4577	28.912	29.254	28.8752	28.8182	28.737	29.0603	28.4738	+	+	+	WT_m691;WT_m718					35	34	34	72.9	72.9	72.9	56.782	0	282.88	20794000000	465	2.01789	0.00519728	0.711772	3.2756	2.39405	0.00421557	0.493846	3.82866	P30101	P30101	Protein disulfide-isomerase A3	PDIA3
22.3907	22.5005	20.6698	19.2702	19.7761	22.6765	22.4619	22.5435	22.666	22.8723	22.7689	22.4721	22.1078	19.2443	20.3798	20.4118	+	+	+	WT_m691;WT_m718	+		+		3	3	3	37.2	37.2	37.2	22.04	0	34.719	176620000	4	1.75545	0.00874854	1.74343	2.9012	1.96286	0.00978571	1.74172	3.19647	P30405	P30405	Peptidyl-prolyl cis-trans isomerase F, mitochondrial	PPIF
26.1992	26.0689	25.7369	25.7807	25.9069	26.4775	26.452	26.4811	26.379	26.2376	26.1602	26.065	25.8842	25.9787	25.9788	25.9998	+	+	+	WT_m691;WT_m718					16	16	16	37.2	37.2	37.2	72.691	0	124.51	2789600000	81	2.68625	0.00168047	0.426046	4.27685	3.56152	0.000561404	0.383269	5.7553	P31040	P31040	Succinate dehydrogenase [ubiquinone] flavoprotein subunit, mitochondrial	SDHA
25.0687	25.3226	24.8683	24.6545	25.008	25.5989	25.3854	25.6306	25.5049	25.1868	25.2269	25.3324	24.9354	25.2322	25.3151	24.8144	+	+	+	WT_m691;WT_m718					8	8	8	23	23	23	43.66	0	31.792	1464300000	74	2.06538	0.00488087	0.437836	3.3442	1.34446	0.0389057	0.296385	2.32329	P31153;Q00266	P31153	S-adenosylmethionine synthase isoform type-2	MAT2A
21.7074	21.9349	22.1337	21.6385	21.5923	22.3018	21.6335	21.6537	21.6857	21.1261	21.7709	21.1448	22.0491	21.7067	21.8729	21.6855	+								4	3	3	13.9	11.6	11.6	36.926	0	8.1109	118210000	21	0.225365	0.564471	-0.106091	-0.550822	0.00541413	0.99348	0.00347538	0.0159647	P31942	P31942	Heterogeneous nuclear ribonucleoprotein H3	HNRNPH3
28.2973	28.1514	28.1829	27.9918	27.9207	27.532	27.6373	27.6226	27.4601	27.6394	27.6018	27.6625	27.7135	27.748	27.6813	27.7718	+	+	+	WT_m691;WT_m718					15	13	9	46.1	40.1	28.1	49.229	0	190.12	6616400000	233	4.48021	0.000166667	-0.526579	-7.60491	2.22735	0.00571739	-0.133194	-3.58068	P31943	P31943	Heterogeneous nuclear ribonucleoprotein H;Heterogeneous nuclear ribonucleoprotein H, N-terminally processed	HNRNPH1
25.8082	25.6606	24.9992	24.9918	25.9193	26.1964	26.0195	26.4785	26.4639	26.3644	26.4734	25.7837	25.3777	24.6898	25.9952	25.4046	+	+	+	WT_m691;WT_m718					13	6	6	52.4	39	39	28.082	0	140.93	2382000000	111	2.69555	0.00171084	0.856887	4.29143	2.53496	0.0032381	0.882504	4.04248	P31946	P31946	14-3-3 protein beta/alpha;14-3-3 protein beta/alpha, N-terminally processed	YWHAB
26.1958	26.2117	25.5231	25.5331	26.1816	26.6442	26.5209	26.7208	26.7068	26.5087	26.5808	26.1728	25.8818	25.9982	26.3346	25.8872	+	+	+	WT_m691;WT_m718					5	2	2	16.9	6.9	6.9	27.774	0.00085763	3.4658	3019700000	31	2.80249	0.00158389	0.68462	4.46063	3.83285	0.00047619	0.558755	6.26521	P31947	P31947	14-3-3 protein sigma	SFN
26.7371	26.9151	26.0021	26.0072	26.7492	27.2617	27.0253	27.3241	27.4759	27.0069	27.3005	26.6068	26.4431	26.6382	26.9647	26.3192	+	+	+	WT_m691;WT_m718					25	25	25	53.2	53.2	53.2	62.639	0	222.03	4890400000	250	2.38825	0.00257692	0.750249	3.81995	3.11254	0.00101053	0.637983	4.96828	P31948	P31948	Stress-induced-phosphoprotein 1	STIP1
25.2239	25.23	24.2328	24.4142	25.1401	25.4156	25.298	25.4933	25.4963	25.646	25.5206	24.8942	24.8341	25.0674	25.2743	24.9709	+	+	+	WT_m691;WT_m718					7	6	6	43.4	37.9	37.9	21.892	0	20.991	1441700000	70	1.90401	0.00635669	0.63009	3.11225	3.36434	0.000675325	0.470096	5.40146	P32119	P32119	Peroxiredoxin-2	PRDX2
21.7441	20.9177	21.8561	21.6032	21.4965	22.3001	22.1923	22.09	22.0521	21.6239	22.3754	21.5121	22.104	21.4802	22.2795	21.4063	+	+		WT_m691					2	2	2	4.7	4.7	4.7	67.208	0.00047214	4.7529	134720000	14	1.86921	0.00678638	0.582109	3.06262	0.925692	0.104392	0.349223	1.72474	P32456;P32455	P32456;P32455	Interferon-induced guanylate-binding protein 2;Interferon-induced guanylate-binding protein 1	GBP2;GBP1
23.6105	23.6633	23.3483	22.9014	23.9418	24.6519	24.4406	24.6002	24.4736	24.0437	24.0678	23.7106	23.2713	23.8937	24.2266	23.7255	+	+	+	WT_m691;WT_m718					7	7	7	37.7	37.7	37.7	26.563	0	46.759	672400000	46	2.81557	0.00153425	0.886584	4.48151	2.07154	0.00762264	0.614106	3.35313	P33316	P33316	Deoxyuridine 5-triphosphate nucleotidohydrolase, mitochondrial	DUT
24.9952	25.083	23.2895	24.7542	25.2475	25.803	25.6807	25.903	25.8156	25.217	25.2106	25.0895	25.5188	25.6062	25.4321	24.785	+	+		WT_m691					20	20	18	33.7	33.7	31	94.33	0	105.58	1730300000	113	1.58446	0.0131366	0.931087	2.66028	0.853613	0.123653	0.318663	1.61815	P34932	P34932	Heat shock 70 kDa protein 4	HSPA4
22.6859	22.2959	22.3732	21.5191	22.6291	23.7606	23.5198	23.3104	23.4634	23.3027	23.3164	22.5243	22.5616	22.7057	22.6355	22.2913	+	+	+	WT_m691;WT_m718	+				2	2	2	9.9	9.9	9.9	46.655	0	12.1	325450000	24	3.46559	0.00040404	1.14491	5.58148	4.97707	0	0.901841	8.77047	P34949	P34949	Mannose-6-phosphate isomerase	MPI
20.9546	21.1962	19.8741	20.9201	20.6853	21.2318	21.7971	21.7247	21.6891	21.5579	21.368	20.5272	21.0575	20.0321	21.1165	21.2568	+	+	+	WT_m691;WT_m718					16	2	2	23.7	4.5	4.5	68.563	0	5.5272	63867000	13	2.27701	0.00301345	0.835392	3.65403	2.06126	0.00768372	0.763422	3.33824	P35241	P35241	Radixin	RDX
23.26	23.3495	22.5854	22.6976	23.6643	23.7634	23.624	24.1631	24.1131	23.6733	23.8097	23.4073	23.7076	23.3938	23.6631	23.1678	+	+	+	WT_m691;WT_m718					3	3	3	52.9	52.9	52.9	13.569	0	20.578	475170000	32	2.20038	0.00353226	0.746415	3.54101	1.73302	0.0156241	0.38988	2.8695	P35244	P35244	Replication protein A 14 kDa subunit	RPA3
23.9626	24.7632	23.9133	23.7001	24.0762	24.75	24.741	24.5356	24.8314	24.4969	24.4204	24.0611	24.0922	23.6828	24.0196	23.8686	+	+	+	WT_m691;WT_m718					9	9	9	27.3	27.3	27.3	50.151	0	22.898	847860000	22	1.85554	0.00696341	0.546132	3.04316	4.072	0.000235294	0.684337	6.73875	P36551	P36551	Oxygen-dependent coproporphyrinogen-III oxidase, mitochondrial	CPOX
29.9929	29.6392	30.1597	30.1862	29.5958	29.7948	30.0504	29.7663	29.7937	29.6166	29.7723	30.1242	30.1453	30.098	30.0437	29.9431	+		+	WT_m718					33	33	33	58.8	58.8	58.8	47.697	0	270.14	37465000000	696	0.401242	0.345467	-0.115746	-0.889336	2.3865	0.00421302	-0.271845	-3.81732	P36578	P36578	60S ribosomal protein L4	RPL4
23.5584	23.8492	22.9606	23.3675	23.8004	24.6987	24.2597	24.5307	25.0186	23.689	24.5109	23.851	23.8649	23.9982	24.7282	23.5953	+	+		WT_m691					12	12	12	33.8	33.8	33.8	61.448	0	52.887	775200000	23	2.35882	0.0027619	0.944074	3.77583	0.884781	0.113893	0.443782	1.66444	P36871	P36871	Phosphoglucomutase-1	PGM1
27.6413	27.6326	27.3539	27.1104	27.9174	28.1518	28.2169	28.3738	28.5459	27.6614	28.0814	27.4421	27.2337	26.9976	27.7659	27.2479	+	+	+	WT_m691;WT_m718					18	18	18	80.9	80.9	80.9	22.391	0	237.73	9520800000	246	2.15914	0.0037821	0.640779	3.48059	2.93796	0.00141818	0.834473	4.67916	P37802;Q9UI15	P37802	Transgelin-2	TAGLN2
23.8766	23.9142	23.7001	22.8663	23.6654	24.0944	24.376	24.3	24.3606	24.0299	23.8333	24.0037	24.079	23.9295	23.8438	23.9877	+	+		WT_m691					9	6	6	24.3	18.2	18.2	46.871	0	23.865	600370000	40	1.70829	0.0094359	0.561192	2.83459	1.04275	0.0787701	0.196952	1.89489	P38919	P38919	Eukaryotic initiation factor 4A-III;Eukaryotic initiation factor 4A-III, N-terminally processed	EIF4A3
28.0196	27.8312	27.8042	27.9963	27.5288	27.9226	27.9754	28.078	27.7971	27.5683	27.9016	28.039	27.9493	27.8716	27.8281	27.5603	+								12	12	12	57.9	57.9	57.9	16.06	0	36.993	8779100000	220	0.128581	0.730458	0.0378368	0.337145	0.0822265	0.846833	0.0241638	0.22433	P39019	P39019	40S ribosomal protein S19	RPS19
29.9272	29.3054	29.7983	29.8978	29.5412	29.4331	29.5836	29.3764	29.3172	29.1958	29.3521	29.9935	29.7282	29.9285	29.8594	29.637	+	+	+	WT_m691;WT_m718					28	28	28	57.6	57.6	57.6	46.108	0	183.46	27812000000	571	1.54721	0.0146919	-0.317612	-2.60796	3.40782	0.000648649	-0.452948	-5.47834	P39023;Q92901	P39023	60S ribosomal protein L3	RPL3
26.1965	26.6182	25.2911	25.2677	26.2049	27.0932	27.1554	27.1766	26.8561	26.6869	27.0062	26.404	26.2333	26.189	26.5736	26.2406	+	+	+	WT_m691;WT_m718	+				11	11	11	51	51	51	28.585	0	100.81	3778900000	145	2.61594	0.00188636	1.08006	4.16728	3.79836	0.000454545	0.667642	6.19883	P39687;O95626;O43423	P39687	Acidic leucine-rich nuclear phosphoprotein 32 family member A	ANP32A
25.2907	25.4704	24.6494	24.9311	25.7548	26.1508	26.1259	26.2387	26.1322	25.977	25.785	25.9459	25.3588	25.6481	25.9605	25.5141	+	+	+	WT_m691;WT_m718					8	8	8	47.6	47.6	47.6	28.936	0	74.821	2214300000	81	2.79403	0.00155844	0.849	4.44714	1.79136	0.0139528	0.382803	2.95203	P40306	P40306	Proteasome subunit beta type-10	PSMB10
24.9787	25.1023	25.0254	24.9482	24.9673	24.695	24.632	24.6924	24.6204	25.0266	25.0454	25.5172	25.4711	25.4202	25.4091	25.5081	+	+	+	WT_m691;WT_m718					4	4	4	33.7	33.7	33.7	20.417	0	13.689	1246500000	64	1.38187	0.021954	-0.219028	-2.37587	4.42024	0.00016	-0.679816	-7.47279	P40616	P40616	ADP-ribosylation factor-like protein 1	ARL1
26.8328	27.0481	26.1415	25.9759	26.9474	27.4212	27.4135	27.7627	27.74	27.1561	26.7507	26.9677	26.9573	26.9665	27.2129	26.5241	+	+	+	WT_m691;WT_m718					15	15	15	44.9	44.9	44.9	36.426	0	94.938	5480000000	228	1.81304	0.00759763	0.784899	2.98277	1.29365	0.0438902	0.448328	2.25176	P40925	P40925	Malate dehydrogenase, cytoplasmic	MDH1
28.4416	28.7195	27.7648	27.5854	28.6808	29.0275	29.1357	29.2796	29.1561	28.7717	28.7139	28.4404	28.3508	28.4965	28.6435	28.3545	+	+	+	WT_m691;WT_m718					21	21	21	65.1	65.1	65.1	35.503	0	323.31	16511000000	390	2.02009	0.00523288	0.775651	3.27877	3.09132	0.00102041	0.556932	4.93267	P40926	P40926	Malate dehydrogenase, mitochondrial	MDH2
23.0454	22.7139	22.1622	22.7568	22.9198	23.9721	23.9489	24.0012	24.4483	23.5072	23.6192	22.9341	23.627	23.7333	23.3538	23.0033	+	+	+	WT_m691;WT_m718	+				9	9	9	35.5	35.5	35.5	41.924	0	61.347	493480000	34	3.64187	0.000222222	1.19653	5.90341	1.69264	0.0174559	0.585843	2.81251	P42765	P42765	3-ketoacyl-CoA thiolase, mitochondrial	ACAA2
22.1061	20.2765	21.8251	20.9734	20.9811	22.6109	21.9136	22.3689	22.4677	22.1276	21.9655	19.472	22.614	21.8867	21.884	20.9716	+	+		WT_m691	+				3	3	3	10.5	10.5	10.5	46.637	0	9.7997	97496000	11	1.9149	0.00634084	1.00994	3.1278	0.935264	0.101995	0.876734	1.73878	P43034	P43034	Platelet-activating factor acetylhydrolase IB subunit alpha	PAFAH1B1
27.3906	27.5405	27.5563	27.6589	27.2024	27.4745	27.505	27.5381	27.267	27.3831	27.5142	27.3137	27.3417	27.4696	27.2926	27.3377	+								26	26	26	42.4	42.4	42.4	94.622	0	319.91	8243200000	332	0.0989154	0.789206	-0.0227324	-0.26589	0.953014	0.0974462	0.0959188	1.76475	P43243	P43243	Matrin-3	MATR3
25.919	26.0067	25.3353	25.7124	25.7969	26.2009	26.0292	26.2445	26.0617	25.9524	25.9597	25.9674	26.1263	26.1649	25.9658	25.8218	+	+		WT_m691					6	6	6	48.3	48.3	48.3	23.31	0	44.868	2416200000	100	1.61576	0.0121653	0.320683	2.70427	0.370053	0.434854	0.0655013	0.832757	P43487	P43487	Ran-specific GTPase-activating protein	RANBP1
32.7918	32.7776	32.9018	32.9373	32.5573	32.1695	32.494	32.4619	32.0687	32.7233	32.4631	32.5541	32.2872	32.8403	32.1913	32.3737	+	+		WT_m691					14	14	14	56.8	56.8	56.8	16.561	0	323.31	197280000000	421	1.97768	0.00548	-0.396407	-3.21774	0.135121	0.755398	-0.0525879	-0.352441	P46776	P46776	60S ribosomal protein L27a	RPL27A
28.9764	28.882	29.0324	29.0659	28.9067	28.6248	28.6893	28.6311	28.3825	28.6251	28.5751	29.0149	28.6772	28.5077	28.7751	28.8715	+	+		WT_m691					8	8	8	43.8	43.8	43.8	18.565	0	60.613	15361000000	199	4.02917	0.000235294	-0.384685	-6.65219	1.10509	0.0673812	-0.181316	-1.98435	P46778	P46778	60S ribosomal protein L21	RPL21
30.7352	30.6406	30.7445	30.8328	30.6161	30.3274	30.3267	30.2301	29.9173	30.2305	30.227	30.461	30.4296	30.5798	30.454	30.5205	+	+	+	WT_m691;WT_m718					20	20	20	62.9	62.9	62.9	22.591	0	77.966	47769000000	528	3.98536	0.000231884	-0.504007	-6.56446	2.4087	0.00414545	-0.279143	-3.85071	P46781	P46781	40S ribosomal protein S9	RPS9
27.8615	27.7886	27.8532	28.0331	27.6377	27.9026	27.8753	27.8223	27.6693	27.4814	27.8066	27.5939	27.6351	27.5177	27.7112	27.521	+								8	8	8	45.5	45.5	45.5	18.898	0	41.933	8037100000	216	0.362874	0.384822	-0.0752438	-0.819555	1.17301	0.0578575	0.163821	2.08114	P46783;Q9NQ39	P46783	40S ribosomal protein S10	RPS10
30.6289	30.0192	30.511	30.3909	30.1523	29.6271	29.6872	29.4596	29.2566	30.0509	29.8272	29.6646	29.508	29.8661	29.5955	29.6829	+	+		WT_m691					6	6	6	23.3	23.3	23.3	17.752	0	23.328	30521000000	250	2.68323	0.00167059	-0.689003	-4.27212	0.0306089	0.948291	-0.0119595	-0.0878147	P47914	P47914	60S ribosomal protein L29	RPL29
23.6337	23.2373	23.375	24.2646	23.2519	22.4231	22.8681	22.8763	22.9302	22.8771	23.21	23.0581	22.406	21.0862	22.9381	22.5484	+	+		WT_m691					6	4	4	16.4	12.3	12.3	51.062	0	20.719	414930000	19	2.0502	0.00490909	-0.688355	-3.32225	0.680978	0.196511	0.45677	1.35496	P47974	P47974	Zinc finger protein 36, C3H1 type-like 2	ZFP36L2
25.2287	25.1974	25.2343	25.2493	25.0696	24.6591	24.857	24.8393	24.5479	25.0354	25.0299	24.8906	24.8139	25.1079	25.1258	25.0749	+	+		WT_m691					5	5	5	11.8	11.8	11.8	55.527	0	18.408	1079700000	87	2.47249	0.00215707	-0.367766	-3.94718	0.881611	0.114379	-0.174505	-1.65974	P48651	P48651	Phosphatidylserine synthase 1	PTDSS1
26.8418	26.4544	26.7016	26.7608	26.4205	26.6041	26.7905	26.5757	26.2334	26.213	26.2804	26.8582	26.455	26.2248	26.5891	26.2969	+								7	7	7	34.2	34.2	34.2	13.293	0	13.964	3444800000	107	0.715724	0.139231	-0.186282	-1.40902	0.0873894	0.838284	-0.0352451	-0.237308	P49207	P49207	60S ribosomal protein L34	RPL34
25.837	25.6521	24.8418	24.3857	25.8231	26.4284	26.1765	26.2073	26.5898	26.0871	26.4358	25.5985	25.7378	25.1109	26.2207	25.8713	+	+	+	WT_m691;WT_m718	+				10	10	10	17.6	17.6	17.6	85.237	0	31.344	2439300000	56	2.25686	0.00322747	1.01287	3.62422	2.03812	0.0082037	0.612978	3.30479	P49321	P49321	Nuclear autoantigenic sperm protein	NASP
25.4991	25.7536	25.3073	25.2489	25.9162	26.1791	26.2734	26.2609	26.4645	25.8071	25.9466	25.6981	26.0523	25.9178	26.1842	25.4608	+	+		WT_m691					21	21	21	27.4	27.4	27.4	106.81	0	116.29	2607900000	156	2.41453	0.00260697	0.610242	3.85949	1.00869	0.0853439	0.292621	1.8457	P49588	P49588	Alanine--tRNA ligase, cytoplasmic	AARS
24.4804	24.6454	23.7348	24.159	24.0858	24.3898	23.9082	24.0127	23.9983	21.5093	21.0586	20.3802	24.3235	23.952	23.9019	20.5368	+								4	4	4	5.7	5.7	5.7	85.472	0	5.5089	685390000	5	0.83816	0.0977054	-1.07495	-1.59508	0.205618	0.644935	0.527278	0.509219	P49589	P49589	Cysteine--tRNA ligase, cytoplasmic	CARS
22.1314	22.1807	22.4931	22.1429	22.473	21.0535	21.8401	22.0281	21.3978	21.4458	21.1924	22.0673	21.4966	21.6884	21.5316	21.5996	+	+		WT_m691					3	3	3	5.5	5.5	5.5	82.785	0	5.8096	119740000	22	2.69489	0.00169048	-0.791286	-4.2904	0.436861	0.370546	-0.183776	-0.952522	P49711	P49711	Transcriptional repressor CTCF	CTCF
25.0637	25.4459	23.2968	24.1031	24.9032	25.9777	25.8298	26.1764	25.9929	25.6476	25.1628	25.4218	24.3533	24.7848	25.2795	24.6764	+	+	+	WT_m691;WT_m718	+				9	9	9	47.8	47.8	47.8	22.949	0	52.475	1720600000	97	1.98271	0.0054094	1.23529	3.22497	2.3222	0.00488636	0.89469	3.72116	P49720	P49720	Proteasome subunit beta type-3	PSMB3
26.5888	26.7054	26.3577	26.0707	26.4913	27.0965	26.602	27.2517	27.033	27.1392	26.858	26.4625	26.3333	25.9478	26.5705	26.3252	+	+	+	WT_m691;WT_m718					9	9	9	51.7	51.7	51.7	22.836	0	49.906	4013300000	71	2.40373	0.00258824	0.553937	3.84323	2.96251	0.00134579	0.668875	4.71931	P49721	P49721	Proteasome subunit beta type-2	PSMB2
25.4171	25.3459	24.9617	25.1281	25.3621	25.5591	25.6541	25.4201	25.6447	25.6607	25.6026	25.1896	25.3357	25.5308	25.3446	24.9211	+	+	+	WT_m691;WT_m718					14	14	14	21.5	21.5	21.5	101.89	0	59.986	1705700000	84	2.47614	0.00216842	0.347261	3.95273	1.99432	0.00955963	0.325862	3.24166	P49736	P49736	DNA replication licensing factor MCM2	MCM2
26.013	26.2154	25.3186	25.073	26.2859	26.4834	26.6369	26.9306	26.854	26.3447	26.1775	26.0461	26.3224	25.8799	26.2605	25.9623	+	+	+	WT_m691;WT_m718					6	6	6	72.2	72.2	72.2	13.802	0	31.017	3291500000	90	1.86478	0.00690462	0.79	3.05632	1.91078	0.0108103	0.476915	3.12192	P49773	P49773	Histidine triad nucleotide-binding protein 1	HINT1
23.8341	24.0218	24.3341	24.0311	24.1898	24.4499	24.3158	24.2911	24.5608	24.5919	24.399	23.5752	24.1903	24.2936	24.1178	24.2826	+	+	+	WT_m691;WT_m718					4	4	4	10.6	10.6	10.6	57.964	0	12.35	718330000	32	2.32596	0.00286239	0.352574	3.72675	1.5321	0.0247666	0.342875	2.58675	P49961	P49961	Ectonucleoside triphosphate diphosphohydrolase 1	ENTPD1
26.9322	26.8136	26.0293	26.238	26.7827	27.3981	27.3551	27.3713	27.5534	26.7719	27.1403	26.8436	27.0501	26.9075	27.0317	26.4105	+	+	+	WT_m691;WT_m718					31	31	24	80.4	80.4	60.9	50.663	0	210.9	5322800000	160	2.15052	0.00386047	0.705853	3.46801	1.514	0.026173	0.416332	2.56134	P50395	P50395	Rab GDP dissociation inhibitor beta	GDI2
24.2186	24.3191	23.5145	23.2539	23.6675	24.8097	25.0108	24.562	24.8008	24.4835	24.2698	24.1904	24.2799	24.7102	24.3873	23.8946	+	+		WT_m691					7	7	7	28.6	28.6	28.6	48.455	0	48.582	814770000	46	2.4386	0.00235533	0.861374	3.89583	1.2126	0.0527697	0.363636	2.13729	P50440	P50440	Glycine amidinotransferase, mitochondrial	GATM
26.008	26.1455	25.8157	25.9666	26.0401	26.4301	26.4823	26.5559	26.3921	26.0538	26.2468	26.0586	26.1134	25.9833	26.212	25.9789	+	+	+	WT_m691;WT_m718					17	17	17	45.8	45.8	45.8	39.829	0	67.872	2789400000	233	2.3906	0.00260194	0.364979	3.82348	1.95994	0.00985841	0.29091	3.19229	P50552	P50552	Vasodilator-stimulated phosphoprotein	VASP
27.6085	27.1307	27.7509	27.5667	27.0603	27.3404	27.5668	27.2194	27.6218	27.1628	27.1437	27.6782	27.6558	27.7817	27.622	27.4549	+		+	WT_m718					5	5	5	21.4	21.4	21.4	23.432	0	28.182	6887200000	148	0.2107	0.588238	-0.0809558	-0.520014	1.69368	0.0173579	-0.296045	-2.81397	P50914	P50914	60S ribosomal protein L14	RPL14
22.1148	21.7305	22.318	22.3827	22.0956	21.3556	21.8443	21.3832	21.6068	21.9269	21.5566	21.8212	22.3243	22.5404	21.8854	21.5834	+	+	+	WT_m691;WT_m718					2	2	2	6.5	6.5	6.5	45.566	0	8.284	134350000	6	2.17057	0.00373333	-0.51612	-3.49732	1.26011	0.0469524	-0.418699	-2.20445	P51398	P51398	28S ribosomal protein S29, mitochondrial	DAP3
25.8278	26.0823	26.2171	26.1597	25.7988	25.8299	25.8931	25.738	25.771	25.987	25.8362	25.8239	25.8671	25.8949	25.8649	25.8561	+	+		WT_m691					8	8	8	33.3	33.3	33.3	27.991	0	22.541	2144900000	154	1.11357	0.0437995	-0.174604	-1.99647	0.18025	0.681512	-0.0188563	-0.454383	P51572	P51572	B-cell receptor-associated protein 31	BCAP31
25.9763	26.009	26.1568	26.0647	26.0032	26.3457	26.3643	26.2817	26.27	26.3923	26.3886	26.1565	26.1803	26.0876	26.2355	26.0684	+	+	+	WT_m691;WT_m718					9	9	9	41.4	41.4	41.4	37.025	0	63.347	2846200000	190	4.63072	0.000186047	0.298413	7.94434	3.32499	0.000731707	0.194765	5.33243	P51665	P51665	26S proteasome non-ATPase regulatory subunit 7	PSMD7
25.4377	25.4992	24.4321	24.5286	25.4574	25.782	25.9884	26.0201	26.0977	25.6002	25.7231	25.1517	25.3714	25.3227	25.3646	25.4668	+	+	+	WT_m691;WT_m718					10	10	9	63.8	63.8	59.6	26.788	0	64.201	1946900000	108	2.09591	0.00461423	0.797586	3.38847	3.33477	0.000740741	0.533143	5.34955	P51858;Q9Y3E1;Q7Z4V5	P51858	Hepatoma-derived growth factor	HDGF
27.9337	28.1683	27.8529	27.7542	27.756	27.2553	27.1703	27.23	27.3054	27.2531	27.1194	27.5669	27.565	27.5831	27.4224	27.6444	+	+	+	WT_m691;WT_m718					17	17	17	46	46	46	39.594	0	100.47	5152200000	187	5.0297	0	-0.670752	-8.9018	4.42621	0.000166667	-0.334096	-7.48588	P51991	P51991	Heterogeneous nuclear ribonucleoprotein A3	HNRNPA3
31.3113	31.2556	31.4707	31.3359	31.0901	30.6516	30.6282	30.7087	30.427	30.6411	30.7253	30.4686	30.6286	30.7597	30.5201	30.5122	+	+		WT_m691					52	52	52	71.2	71.2	71.2	77.515	0	323.31	54338000000	1233	5.0636	0	-0.662439	-8.98725	0.339197	0.470455	0.0524506	0.775503	P52272	P52272	Heterogeneous nuclear ribonucleoprotein M	HNRNPM
27.5868	27.7228	26.888	26.8724	27.799	28.3114	28.3038	28.5531	28.2893	28.1808	28.1761	27.7255	27.5522	27.5702	28.0011	27.3241	+	+	+	WT_m691;WT_m718					12	12	12	77	77	77	23.207	0	166.73	9724500000	245	2.99496	0.000848485	0.928606	4.77261	3.4994	0.000634921	0.667798	5.64236	P52565	P52565	Rho GDP-dissociation inhibitor 1	ARHGDIA
27.3116	27.2777	26.3656	26.7025	27.4809	28.0001	28.0194	28.2613	28.3087	28.0994	27.9466	27.3599	27.4209	27.3507	27.6454	27.0686	+	+	+	WT_m691;WT_m718	+				14	14	14	77.6	77.6	77.6	22.988	0	158.88	8840400000	254	3.32761	0.000411215	1.07827	5.33701	4.15528	0.000242424	0.73682	6.90933	P52566	P52566	Rho GDP-dissociation inhibitor 2	ARHGDIB
29.5739	29.3777	29.4529	29.4071	29.2233	28.9007	28.9542	28.9487	28.7049	28.8232	28.7581	28.8322	28.7963	28.8013	28.7625	28.7586	+	+		WT_m691					18	18	16	67	67	60.5	45.671	0	293.56	15873000000	389	4.68097	0.000210526	-0.558676	-8.06024	0.5873	0.250763	0.0581271	1.20579	P52597	P52597	Heterogeneous nuclear ribonucleoprotein F;Heterogeneous nuclear ribonucleoprotein F, N-terminally processed	HNRNPF
24.7319	23.9782	24.9451	24.4336	24.6952	24.7532	24.8435	25.0401	24.9613	25.2335	25.1598	24.1632	23.9043	20.9889	25.0473	24.1268	+	+		WT_m691					6	6	6	36.4	36.4	36.4	21.348	0	42.157	1081200000	20	1.52792	0.0151467	0.441739	2.58088	1.2181	0.0520351	1.35247	2.14507	P52815	P52815	39S ribosomal protein L12, mitochondrial	MRPL12
28.8382	28.7936	29.0297	29.0297	28.8827	28.8994	28.8195	28.8231	28.7538	28.9327	28.8697	29.0212	29.1318	29.1107	29.0006	29.0548	+		+	WT_m718					50	50	50	55.2	55.2	55.2	138.34	0	320.02	17713000000	849	0.603014	0.191253	-0.0650688	-1.2312	3.59335	0.000592593	-0.214124	-5.81368	P53621	P53621	Coatomer subunit alpha;Xenin;Proxenin	COPA
24.7519	24.9707	23.425	24.0613	24.4728	25.4765	25.1814	25.4987	25.3294	25.3994	25.401	24.9164	24.511	24.321	24.7734	24.6282	+	+	+	WT_m691;WT_m718	+				7	7	7	19.6	19.6	19.6	43.171	0	32.466	1265300000	91	2.59568	0.00186667	1.04474	4.13592	4.22368	0.000129032	0.751047	7.05171	P54727;P54725	P54727	UV excision repair protein RAD23 homolog B	RAD23B
26.6661	26.7582	26.0754	26.0046	26.7525	27.299	27.174	27.3781	27.3469	27.1322	27.2008	26.7567	26.8236	26.7949	27.0505	26.2542	+	+	+	WT_m691;WT_m718					14	14	14	72	72	72	26.477	0	81.501	4788800000	114	3.16035	0.000622951	0.803789	5.04901	2.57528	0.00290411	0.519185	4.10444	P54819	P54819	Adenylate kinase 2, mitochondrial;Adenylate kinase 2, mitochondrial, N-terminally processed	AK2
24.2187	24.1802	23.6652	23.8237	24.354	24.4764	24.8968	24.642	24.9156	24.6391	24.7828	24.1995	24.2807	24.3031	24.5168	24.0678	+	+	+	WT_m691;WT_m718					4	4	4	13.8	13.8	13.8	40.736	0	10.279	829990000	35	3.02979	0.000775194	0.677096	4.83015	2.7955	0.002	0.451876	4.44948	P55036	P55036	26S proteasome non-ATPase regulatory subunit 4	PSMD4
26.5247	26.3742	26.7761	26.7557	26.3071	26.7119	26.597	26.5921	26.5389	26.5668	26.7834	26.6777	27.1857	27.4417	26.8125	26.7843	+		+	WT_m718					20	20	20	25.7	25.7	25.7	110.42	0	84.388	4025700000	187	0.391139	0.356378	0.084138	0.871142	1.50745	0.0265256	-0.348701	-2.55214	P55060	P55060	Exportin-2	CSE1L
28.3794	28.4335	27.7677	27.6634	28.4254	28.7001	28.8476	28.9512	29.0653	28.5151	28.628	28.3758	28.331	28.3764	28.5883	28.0272	+	+	+	WT_m691;WT_m718					44	44	44	58.2	58.2	58.2	89.321	0	323.31	15177000000	495	2.23535	0.00331092	0.650709	3.59246	2.23301	0.00570492	0.444794	3.58901	P55072	P55072	Transitional endoplasmic reticulum ATPase	VCP
30.6659	30.7834	30.8993	30.6608	30.3508	32.6426	33.0052	33.0339	32.5739	33.1352	33.1914	32.8351	32.7359	32.6284	32.5805	32.7785	+	+		WT_m691	+				100	100	100	69.8	69.8	69.8	136.06	0	323.31	165600000000	2316	7.13533	0	2.2583	15.7639	0.946836	0.0991304	0.218672	1.75572	P55265	P55265	Double-stranded RNA-specific adenosine deaminase	ADAR
24.8129	24.5205	24.6361	24.5119	24.5993	23.7036	23.9855	23.9852	23.7042	23.6727	24.0821	24.2421	24.2019	24.4744	23.9474	24.1227	+	+	+	WT_m691;WT_m718					9	4	4	26.9	12.7	12.7	49.263	0	15.179	560920000	39	4.63939	0.000195122	-0.760604	-7.96425	1.85196	0.012377	-0.342137	-3.03807	P55795	P55795	Heterogeneous nuclear ribonucleoprotein H2	HNRNPH2
23.7167	23.593	23.0979	23.01	23.4322	24.4791	24.2491	24.1066	24.6447	23.9032	24.1174	24.0312	23.7399	23.455	24.0082	23.4082	+	+	+	WT_m691;WT_m718					6	6	6	17.1	17.1	17.1	56.157	0	20.298	608500000	55	3.16348	0.000561983	0.880025	5.05432	1.86562	0.0119833	0.521507	3.0575	P55809	P55809	Succinyl-CoA:3-ketoacid coenzyme A transferase 1, mitochondrial	OXCT1
24.282	24.096	23.7422	24.2606	24.1503	24.8822	24.6346	24.9224	24.837	24.5059	24.5991	24.0373	24.3115	24.1185	24.6074	23.989	+	+	+	WT_m691;WT_m718					5	5	5	42.1	42.1	42.1	21.994	0	58.809	833550000	68	3.31918	0.000481481	0.62399	5.32229	2.53102	0.0032	0.517443	4.03645	P55957	P55957	BH3-interacting domain death agonist;BH3-interacting domain death agonist p15;BH3-interacting domain death agonist p13;BH3-interacting domain death agonist p11	BID
25.3009	25.2204	25.2186	25.8793	24.9978	25.0997	24.6611	24.7301	24.8637	24.9639	24.9433	25.2136	25.1926	25.4781	25.151	25.3828	+	+	+	WT_m691;WT_m718					4	4	4	41.5	41.5	41.5	10.918	0	17.816	1275600000	78	1.78086	0.00814076	-0.44644	-2.93716	2.77277	0.00201575	-0.406638	-4.41332	P56134	P56134	ATP synthase subunit f, mitochondrial	ATP5J2
23.4349	23.7211	22.7066	23.0751	23.161	23.984	23.7689	23.9872	24.1381	23.7301	23.7758	22.2028	23.2908	23.504	23.8139	23.4471	+	+	+	WT_m691;WT_m718					5	5	5	33.1	33.1	33.1	26.599	0	23.895	458790000	32	2.48198	0.00215873	0.677581	3.9616	1.46197	0.0293953	0.645626	2.48832	P56537	P56537	Eukaryotic translation initiation factor 6	EIF6
25.8808	25.7659	25.5404	26.0212	25.7464	25.4054	25.549	25.5138	25.2457	25.7226	25.4812	25.8994	26.0294	26.3996	25.8915	26.3353	+	+	+	WT_m691;WT_m718					8	8	8	32.8	32.8	32.8	27.978	0	26.727	1955800000	38	1.8324	0.00728916	-0.304664	-3.01026	3.23234	0.000844444	-0.624763	-5.17189	P57088	P57088	Transmembrane protein 33	TMEM33
27.4191	27.6351	27.5646	27.4907	27.4466	27.7677	27.8112	27.8014	27.8298	27.6976	27.7436	27.8788	28.0287	27.9258	27.8758	27.8296	+	+	+	WT_m691;WT_m718					24	24	13	59.6	59.6	32.8	46.153	0	260.43	8254800000	248	3.8414	0.000216216	0.263988	6.28174	2.18029	0.00593814	-0.132528	-3.51155	P60842	P60842	Eukaryotic initiation factor 4A-I	EIF4A1
26.3034	26.705	25.67	25.6539	26.5899	27.1169	27.0771	27.2914	27.1598	26.9273	26.5609	26.5654	26.118	26.5713	26.6398	26.2647	+	+	+	WT_m691;WT_m718					13	13	13	67.1	67.1	67.1	27.399	0	91.373	4147400000	162	2.24816	0.00326496	0.83778	3.61136	2.51356	0.00326797	0.590412	4.00975	P60900	P60900	Proteasome subunit alpha type-6	PSMA6
25.8253	25.6431	26.0809	25.9529	25.7215	25.888	25.7523	25.6776	25.713	25.7967	25.6741	25.8514	25.936	25.7704	25.8945	25.7845	+								10	9	6	49.8	44.4	30	23.668	0	50.298	2063200000	155	0.571514	0.207648	-0.0944649	-1.18008	1.17103	0.0580227	-0.0970829	-2.07833	P61006;P59190;P20337;P20336;Q96E17	P61006	Ras-related protein Rab-8A	RAB8A
24.1365	23.555	20.6298	23.6987	23.8324	24.6025	24.205	23.7467	24.4731	23.718	23.6876	23.4449	19.8877	23.9182	24.0173	20.7149	+								3	3	3	20.5	20.5	20.5	22.406	0.00045746	4.2893	539470000	5	0.762938	0.122458	0.901671	1.48152	1.16879	0.0582436	1.67554	2.07514	P61086	P61086	Ubiquitin-conjugating enzyme E2 K	UBE2K
24.844	24.6951	25.0043	25.2178	24.46	24.8178	24.6247	24.5777	24.5195	24.5925	24.603	24.9958	25.1018	25.4458	24.8628	24.6633	+		+	WT_m718					13	3	3	53.3	19	19	20.825	0	16.171	1007600000	79	0.953448	0.0685079	-0.221684	-1.76538	1.89214	0.0112373	-0.391366	-3.09531	P61224;A6NIZ1	P61224;A6NIZ1	Ras-related protein Rap-1b;Ras-related protein Rap-1b-like protein	RAP1B
27.5435	27.2645	27.2446	27.5435	27.3063	26.4032	26.8552	26.9291	26.4517	26.5586	26.4474	26.7174	26.4108	26.5377	26.7313	26.3353	+	+		WT_m691					15	15	3	58.6	58.6	13.8	17.258	0	76.233	3948400000	78	3.94226	0.000222222	-0.772945	-6.47892	0.195319	0.659718	0.0610315	0.487152	P61254;Q2PPJ7	P61254	60S ribosomal protein L26	RPL26
28.1585	27.618	27.8186	27.9143	27.5113	27.9036	27.9148	27.7408	27.8011	27.5952	27.7539	28.3511	27.8941	27.8726	27.9935	27.6181	+								10	10	10	46.6	46.6	46.6	24.146	0	59.723	8899900000	262	0.0596056	0.868648	-0.0192136	-0.166093	0.673799	0.200437	-0.16095	-1.34371	P61313	P61313	60S ribosomal protein L15	RPL15
28.4341	27.7509	28.3138	28.2121	27.6892	28.3308	28.3634	28.2115	28.0006	28.1023	28.1136	28.3933	27.7005	27.8442	27.9655	27.6089	+								7	7	7	48.5	48.5	48.5	15.798	0	36.934	10439000000	232	0.304658	0.456023	0.107031	0.709741	1.14809	0.0609551	0.284573	2.04571	P61353	P61353	60S ribosomal protein L27	RPL27
28.2628	28.1501	27.5842	27.4924	28.6935	29.0122	28.7348	29.2498	29.3355	28.4816	28.6318	28.002	28.3257	28.3358	28.2812	28.4591	+	+	+	WT_m691;WT_m718					11	11	11	79.4	79.4	79.4	10.932	0	56.405	15566000000	263	2.1155	0.0043346	0.871026	3.41695	2.29302	0.00506077	0.626868	3.67777	P61604	P61604	10 kDa heat shock protein, mitochondrial	HSPE1
24.8204	24.9191	23.9023	23.7452	24.8402	25.4403	25.6298	25.6893	25.4923	25.0759	25.2439	24.7299	24.579	24.6605	24.9966	24.8716	+	+	+	WT_m691;WT_m718					3	3	3	33.7	33.7	33.7	10.871	0	10.282	1308200000	63	2.42698	0.00249246	0.983132	3.87826	3.30201	0.000744186	0.661058	5.29235	P61956;Q6EEV6;P55854	P61956	Small ubiquitin-related modifier 2	SUMO2
23.3872	23.3439	22.5849	22.5375	23.5752	24.2534	24.0823	24.3079	24.3745	24.3907	24.3778	23.3073	23.3022	23.4852	23.8198	23.6908	+	+	+	WT_m691;WT_m718	+				2	2	2	58.8	58.8	58.8	9.1175	0	38.198	536750000	25	3.66776	0.000186047	1.212	5.95165	4.3132	0.000133333	0.776716	7.24126	P61960	P61960	Ubiquitin-fold modifier 1	UFM1
28.8118	28.8826	28.5401	28.6466	28.871	28.9748	28.9239	28.9061	29.0635	28.5681	28.7375	28.5701	28.6662	28.6081	28.6215	28.6554	+		+	WT_m718					23	23	23	53.3	53.3	53.3	50.976	0	184.44	16379000000	546	0.526159	0.236451	0.111931	1.1052	1.74536	0.0152243	0.238073	2.88693	P61978	P61978	Heterogeneous nuclear ribonucleoprotein K	HNRNPK
26.723	26.8466	26.0926	26.1864	26.871	27.4169	27.2355	27.4432	27.4406	26.9008	27.096	26.7322	26.811	26.5698	26.9815	26.5936	+	+	+	WT_m691;WT_m718					19	16	14	69.2	69.2	62.8	28.302	0	151.96	4998700000	207	2.45361	0.00233846	0.711568	3.91854	2.68202	0.00239394	0.51786	4.27024	P61981	P61981	14-3-3 protein gamma;14-3-3 protein gamma, N-terminally processed	YWHAG
20.8396	22.8977	22.5884	22.8925	22.9931	23.2395	23.3138	23.1933	23.0802	22.8345	23.0247	22.9238	22.7993	22.8268	23.0706	22.7691	+		+	WT_m718					9	9	2	34.2	34.2	8.8	37.512	0	26.573	267460000	2	0.971637	0.0651	0.672047	1.79191	1.51397	0.0260828	0.236407	2.56129	P62136	P62136	Serine/threonine-protein phosphatase PP1-alpha catalytic subunit	PPP1CA
30.2661	29.938	30.1167	30.3702	30.1775	29.6416	29.8044	29.7047	29.515	29.6299	29.6721	30.3326	30.1959	30.3822	30.2449	30.0647	+	+	+	WT_m691;WT_m718					18	18	18	61.1	61.1	61.1	24.205	0	173.52	35575000000	432	3.96752	0.000225352	-0.512393	-6.52896	5.00549	0	-0.582754	-8.84118	P62241	P62241	40S ribosomal protein S8	RPS8
29.4897	29.3168	29.4085	29.4457	29.4466	29.1289	29.1183	29.2936	29.1193	29.233	29.1216	29.6133	29.5515	29.8148	29.506	29.6159	+	+	+	WT_m691;WT_m718					12	12	12	73.8	73.8	73.8	14.839	0	54.023	24776000000	327	3.61799	0.00026087	-0.252344	-5.85915	4.52425	0.000190476	-0.451183	-7.70307	P62244	P62244	40S ribosomal protein S15a	RPS15A
27.5634	27.6761	27.1252	26.9328	27.7699	28.3724	28.1593	28.3221	28.2918	28.078	28.1157	27.5656	27.7081	27.6183	27.9982	27.6153	+	+	+	WT_m691;WT_m718					21	21	18	77.6	77.6	74.5	29.174	0	230.8	9906800000	313	3.22132	0.000486957	0.809717	5.15298	3.62222	0.000470588	0.522083	5.86697	P62258	P62258	14-3-3 protein epsilon	YWHAE
25.1455	25.0314	25.0805	24.8808	24.7294	24.9975	25.2175	25.3388	25.1268	25.1796	25.0149	24.4148	24.3619	24.9352	24.3988	24.4571	+	+	+	WT_m691;WT_m718					3	3	3	29.3	29.3	29.3	10.803	0	19.767	1144400000	73	1.06741	0.0493178	0.172335	1.93036	3.49071	0.000615385	0.632274	5.62668	P62304	P62304	Small nuclear ribonucleoprotein E	SNRPE
24.2547	24.1126	24.0792	23.9181	24.0887	23.9296	24.0815	24.034	23.9586	24.0039	23.7701	23.5599	23.6539	23.4158	23.6947	23.6238	+		+	WT_m718					4	4	4	48.8	48.8	48.8	9.7251	0	43.886	507710000	47	1.01466	0.0578241	-0.127703	-1.85435	3.5133	0.000666667	0.373339	5.66751	P62306	P62306	Small nuclear ribonucleoprotein F	SNRPF
23.1381	23.5886	22.7981	22.6878	23.2674	23.5927	23.4914	23.5311	23.8019	23.3184	23.3667	23.5565	23.3305	22.97	23.3633	23.257	+	+		WT_m691					3	3	3	34.3	34.3	34.3	11.845	0	6.4049	379320000	30	1.49259	0.0164632	0.421023	2.53129	1.05164	0.0771613	0.221599	1.90769	P62310	P62310	U6 snRNA-associated Sm-like protein LSm3	LSM3
27.1202	26.5437	27.0663	26.7566	26.9523	27.0663	26.9625	27.208	27.0933	26.9349	26.646	26.5979	26.1509	26.373	26.409	26.2788	+		+	WT_m718					4	4	4	54.6	54.6	54.6	13.281	0	28.836	3790300000	93	0.32653	0.427769	0.0973385	0.751601	3.52044	0.000677966	0.623225	5.68047	P62314	P62314	Small nuclear ribonucleoprotein Sm D1	SNRPD1
26.7905	26.4396	26.7453	26.8135	26.605	26.6115	26.4861	26.6889	26.5845	26.7252	26.3741	26.306	26.2163	26.12	25.9434	25.8612	+		+	WT_m718					8	8	8	58.5	58.5	58.5	13.527	0	32.655	2947800000	67	0.561329	0.212911	-0.100424	-1.1634	3.21132	0.000835165	0.488971	5.13584	P62316	P62316	Small nuclear ribonucleoprotein Sm D2	SNRPD2
26.169	25.8705	26.143	25.9194	25.9936	25.9847	25.9366	26.0357	25.8501	25.9489	25.803	25.5151	25.2133	25.6541	25.4912	25.4113	+		+	WT_m718					6	6	6	54.8	54.8	54.8	13.916	0	29.25	1958200000	70	0.709199	0.141836	-0.0925747	-1.39891	3.78659	0.000444444	0.469488	6.17629	P62318	P62318	Small nuclear ribonucleoprotein Sm D3	SNRPD3
25.8165	25.5755	25.9686	26.1105	25.8332	25.5501	25.6478	25.8586	25.2415	25.7269	25.9299	26.0859	26.3987	26.3892	26.0331	26.1332	+		+	WT_m718					5	5	5	38.3	38.3	38.3	20.082	0	22.906	2145400000	48	0.75549	0.12524	-0.201737	-1.47015	2.62049	0.00249275	-0.548882	-4.17434	P62330	P62330	ADP-ribosylation factor 6	ARF6
29.3913	28.7721	29.2321	29.2629	28.8832	29.1214	29.1217	28.9348	29.1529	29.0311	28.9616	29.5605	29.1717	29.1774	29.2065	28.9591	+								19	19	19	58.3	58.3	58.3	29.995	0	176.85	21107000000	353	0.188642	0.625981	-0.0544097	-0.472705	0.883953	0.113956	-0.161136	-1.66321	P62424	P62424	60S ribosomal protein L7a	RPL7A
30.0639	29.8379	30.1256	30.135	29.3992	26.7881	27.1607	25.9277	26.5793	25.9723	27.2969	27.5869	27.3016	26.9155	27.1007	27.4668	+	+	+	WT_m691;WT_m718		+			13	13	13	66.1	66.1	66.1	19.463	0	260.84	7454300000	190	5.90647	0	-3.2915	-11.3449	1.33108	0.040225	-0.653466	-2.30447	P62633	P62633	Cellular nucleic acid-binding protein	CNBP
30.8533	30.6793	30.9227	30.91	30.7835	30.1437	30.3684	30.3231	30.0017	30.3951	30.3643	30.5946	30.4354	30.7187	30.4524	30.4047	+	+	+	WT_m691;WT_m718					18	18	18	62.2	62.2	62.2	17.695	0	138.88	50286000000	525	4.13548	0.000193548	-0.563691	-6.86849	1.7279	0.0157154	-0.255085	-2.86227	P62750	P62750	60S ribosomal protein L23a	RPL23A
28.6915	28.4499	28.7306	28.8031	28.3285	28.3271	28.5142	28.2842	28.1157	28.0538	28.2628	28.7372	28.3494	28.5687	28.4578	28.3987	+	+	+	WT_m691;WT_m718					17	17	17	45.4	45.4	45.4	28.68	0	125.65	12726000000	313	1.89934	0.00646349	-0.341071	-3.10559	1.48046	0.0280676	-0.242719	-2.51428	P62753	P62753	40S ribosomal protein S6	RPS6
28.5127	28.411	28.7053	28.7931	28.0483	28.326	28.5429	28.3454	28.3982	28.0435	28.3562	28.6752	28.4871	28.3187	28.4507	28.6691	+								11	11	11	61.2	61.2	61.2	11.367	0	35.983	12844000000	156	0.549227	0.220947	-0.158713	-1.14348	1.06543	0.0743935	-0.184764	-1.92752	P62805	P62805	Histone H4	HIST1H4A
29.1414	29.0883	28.8986	28.7782	29.1224	29.3944	29.3305	29.3094	29.3623	28.9554	29.1039	28.9629	29.025	28.8589	29.0081	28.7553	+	+	+	WT_m691;WT_m718					16	16	16	53.7	53.7	53.7	24.423	0	148.57	21735000000	415	1.35029	0.0236253	0.236869	2.33149	2.19106	0.00584456	0.3206	3.52733	P62826	P62826	GTP-binding nuclear protein Ran	RAN
25.7428	24.9555	25.6306	25.5485	24.7717	25.1427	24.9901	25.0911	25.1982	25.1526	25.2229	25.3329	25.8367	26.1598	25.5958	25.2927	+		+	WT_m718					15	15	5	67.4	67.4	33.7	20.987	0	76.89	1532900000	69	0.519336	0.241114	-0.196897	-1.09379	2.08908	0.00737441	-0.510638	-3.37857	P62834	P62834	Ras-related protein Rap-1A	RAP1A
30.1511	30.083	30.178	30.157	30.0589	29.5254	29.5748	29.6761	29.351	29.9946	29.6435	29.7897	29.5692	29.8898	29.534	29.6493	+	+		WT_m691					7	7	7	38.3	38.3	38.3	15.423	0	37.826	29343000000	251	3.16782	0.000566667	-0.498028	-5.06169	0.209544	0.639916	-0.0588489	-0.517563	P62847	P62847	40S ribosomal protein S24	RPS24
26.4453	26.2395	26.0005	26.1388	26.2136	26.5127	26.5748	26.6375	26.6362	26.0173	26.3826	26.4989	26.0754	25.9347	26.4857	26.3098	+	+		WT_m691					6	6	6	60.9	60.9	60.9	7.8409	0	35.983	3011600000	120	1.12689	0.0423807	0.252655	2.01549	0.680991	0.196952	0.199272	1.35498	P62857	P62857	40S ribosomal protein S28	RPS28
30.2958	29.9314	30.204	30.4815	29.7884	29.4862	29.3154	28.8411	28.4727	29.7746	29.5919	29.2007	29.016	29.4973	28.8631	29.343	+	+		WT_m691					5	5	5	33.9	33.9	33.9	6.6478	0	16.151	22068000000	123	2.22093	0.00348548	-0.893261	-3.57122	0.0951096	0.824635	0.0629545	0.256511	P62861	P62861	40S ribosomal protein S30	FAU
26.5203	26.1225	26.2417	26.057	26.3292	26.4583	26.5228	26.2621	26.6014	26.1798	26.0919	26.7847	26.271	26.6063	26.6234	26.3123	+								9	9	9	73.9	73.9	73.9	12.784	0	61.38	3433900000	118	0.372127	0.375261	0.0985905	0.836558	0.648653	0.213339	-0.166776	-1.30409	P62888	P62888	60S ribosomal protein L30	RPL30
29.9235	29.7631	29.8212	30.078	29.6646	29.1234	29.3062	29.2807	28.9086	29.399	29.2855	29.765	29.4369	29.7916	29.3849	29.5698	+	+	+	WT_m691;WT_m718					9	9	9	53.6	53.6	53.6	14.463	0	47.287	24858000000	226	3.81101	0.000210526	-0.632856	-6.22311	2.11834	0.00682927	-0.372421	-3.42108	P62899	P62899	60S ribosomal protein L31	RPL31
28.3761	27.8673	28.304	28.1499	27.6638	28.1691	28.2525	28.0636	28.2136	27.9349	27.9586	28.6675	28.322	28.3214	28.2024	27.9029	+								11	11	11	46.1	46.1	46.1	24.831	0	69.947	11325000000	171	0.071058	0.846483	0.0265322	0.195865	0.749769	0.164565	-0.184511	-1.4614	P62906	P62906	60S ribosomal protein L10a	RPL10A
29.9093	29.692	29.9303	29.8423	29.7467	29.0883	29.3756	29.2512	28.8604	29.3969	29.2911	29.5386	29.1863	29.6381	29.4112	29.4255	+	+		WT_m691					11	11	11	50.4	50.4	50.4	15.86	0	91.075	24940000000	316	3.73588	0.000195122	-0.613537	-6.07976	1.11773	0.0658496	-0.229369	-2.00242	P62910	P62910	60S ribosomal protein L32	RPL32
28.967	28.6669	28.9527	29.0416	28.7497	28.793	28.8639	28.7548	28.7386	28.8534	28.7933	29.3093	28.9589	29.0377	28.9236	28.8016	+		+	WT_m718					15	15	15	59.1	59.1	59.1	28.024	0	157.16	17665000000	353	0.532479	0.23225	-0.0760749	-1.11573	1.53244	0.0248392	-0.206698	-2.58722	P62917	P62917	60S ribosomal protein L8	RPL8
30.1388	30.293	29.4948	29.3652	30.2459	30.7182	30.8784	30.8424	30.9709	30.6846	30.7005	30.0765	30.1705	30.2178	30.2645	29.9386	+	+	+	WT_m691;WT_m718					13	13	13	75.2	75.2	75.2	18.012	0	300.67	57306000000	462	3.00958	0.000830769	0.89161	4.79672	5.07295	0	0.665596	9.01092	P62937;P0DN26;A0A0B4J2A2;A0A075B767;A0A075B759;Q9Y536;F5H284;P0DN37	P62937	Peptidyl-prolyl cis-trans isomerase A;Peptidyl-prolyl cis-trans isomerase A, N-terminally processed	PPIA
31.0449	30.786	30.7799	30.9285	30.6336	30.2005	30.4505	30.6182	30.2744	30.5629	30.3109	30.8576	30.5594	30.8183	30.6043	30.5678	+	+	+	WT_m691;WT_m718					8	4	4	57.1	26.9	26.9	17.965	0	141.82	55079000000	231	2.7483	0.00166038	-0.431643	-4.37455	1.76733	0.0143846	-0.278572	-2.918	P62979	P62979	Ubiquitin-40S ribosomal protein S27a;Ubiquitin;40S ribosomal protein S27a	RPS27A
21.6317	21.8731	20.7641	19.9316	21.5546	20.2063	21.8332	22.8554	22.2412	20.6542	22.0122	20.7299	22.412	22.5317	21.8407	21.7024	+								5	5	5	25.3	25.3	25.3	25.206	0	12.053	94198000	7	0.38932	0.357318	0.482711	0.867855	0.151328	0.730717	-0.209598	-0.38975	P62993	P62993	Growth factor receptor-bound protein 2	GRB2
25.278	25.5566	25.4016	25.0332	24.8866	24.5979	24.9555	24.8057	24.3917	24.9372	24.8673	24.9437	24.4712	24.5345	24.8635	24.9974	+	+		WT_m691					7	7	7	33	33	33	33.665	0	28.241	1055000000	89	1.95241	0.00588779	-0.47199	-3.18148	0.00687232	0.991902	-0.00282993	-0.0202311	P62995	P62995	Transformer-2 protein homolog beta	TRA2B
23.0199	22.771	22.9515	22.8731	22.3345	23.1456	22.8793	22.7501	23.0666	23.1192	22.7944	22.9251	22.992	23.225	22.8735	23.112	+								6	2	2	35.9	14.6	14.6	21.45	0.00087642	3.7349	302150000	4	0.620711	0.182377	0.169195	1.25962	0.291213	0.526619	-0.0662837	-0.683617	P63000	P63000	Ras-related C3 botulinum toxin substrate 1	RAC1
22.6833	22.8794	23.0903	22.9749	22.7864	22.8913	22.5698	22.6344	22.5273	22.7106	22.6903	22.9993	23.15	23.2918	23.0685	22.8898	+	+	+	WT_m691;WT_m718					4	3	3	12.7	9.9	9.9	45.664	0	8.0134	272370000	28	1.43887	0.0189016	-0.212253	-2.45591	3.03791	0.00101961	-0.409285	-4.84362	P63092;Q5JWF2	P63092;Q5JWF2	Guanine nucleotide-binding protein G(s) subunit alpha isoforms short;Guanine nucleotide-binding protein G(s) subunit alpha isoforms XLas	GNAS
27.7524	27.9542	27.0485	27.1265	27.7673	28.418	28.2512	28.5256	28.4291	28.2211	28.243	27.905	27.822	27.8015	27.9935	27.5007	+	+	+	WT_m691;WT_m718					18	15	13	53.1	45.7	42	27.745	0	229.22	10185000000	235	2.92031	0.00125714	0.818209	4.65041	3.56845	0.000571429	0.543471	5.76799	P63104	P63104	14-3-3 protein zeta/delta	YWHAZ
22.3136	23.3711	23.252	20.6986	20.6749	23.695	24.3703	24.2463	23.806	24.2647	24.2993	20.9296	23.6947	24.2276	23.4809	23.4125	+	+		WT_m691	+				7	7	7	46.6	46.6	46.6	18.658	0	37.496	502800000	28	2.33469	0.00288372	2.05155	3.73978	0.983489	0.0902917	0.964556	1.80915	P63208	P63208	S-phase kinase-associated protein 1	SKP1
25.7829	25.8151	25.153	25.1139	25.846	26.1226	26.1512	26.4465	26.4537	25.228	25.7601	25.7053	25.7226	25.4125	25.6688	25.4361	+								5	5	5	63.9	63.9	63.9	9.1113	0	99.899	2393600000	121	1.02474	0.0565315	0.484839	1.86891	1.11151	0.0665333	0.437955	1.99352	P63220	P63220	40S ribosomal protein S21	RPS21
27.2213	26.9801	26.9292	27.1439	26.5687	26.0213	25.8848	26.0603	25.7334	25.6531	26.0508	26.743	26.5657	26.5795	26.1539	26.6374	+	+	+	WT_m691;WT_m718		+			18	18	12	54	54	46.6	35.924	0	323.31	2947100000	139	4.77519	0.000222222	-1.06803	-8.28107	3.30043	0.000781609	-0.63526	-5.28961	P67809;Q9Y2T7	P67809	Nuclease-sensitive element-binding protein 1	YBX1
24.6069	24.1944	22.3796	23.8625	24.667	25.4532	24.7158	25.1577	25.7457	25.6165	24.851	24.2102	24.5236	24.9166	23.8735	24.474	+	+	+	WT_m691;WT_m718	+				5	5	5	48.7	48.7	48.7	17.861	0	22.693	1111500000	49	1.91053	0.00633333	1.31457	3.12156	2.16978	0.00612121	0.857044	3.49617	P68036;A0A1B0GUS4	P68036;A0A1B0GUS4	Ubiquitin-conjugating enzyme E2 L3	UBE2L3
21.3155	19.402	21.5727	20.9375	22.5068	22.6003	22.565	22.345	22.9843	22.4195	22.1486	22.2702	22.167	21.9962	22.53	21.6824	+	+		WT_m691	+				3	3	3	28.8	28.8	28.8	25.569	0	27.58	185120000	19	1.73165	0.00902299	1.36355	2.86756	1.19349	0.05451	0.381297	2.11021	P68402	P68402	Platelet-activating factor acetylhydrolase IB subunit beta	PAFAH1B2
28.5153	28.6308	28.3735	28.3402	28.5895	28.9143	28.9186	29.0053	29.1863	28.5206	28.7286	28.6064	28.6988	28.6563	28.8	28.4883	+	+		WT_m691					32	32	32	64.9	64.9	64.9	57.488	0	251.1	16688000000	540	2.07096	0.00490182	0.38908	3.35229	1.12596	0.0646257	0.228976	2.01416	P78371	P78371	T-complex protein 1 subunit beta	CCT2
24.1196	24.2334	24.2372	24.0992	23.7693	25.3019	25.2904	25.3709	25.1595	25.811	25.3593	25.5727	25.5171	25.5673	25.1604	25.7024	+	+		WT_m691	+				9	9	9	21.2	21.2	21.2	80.762	0	36.766	1058500000	82	5.50791	0	1.29042	10.1716	0.427685	0.379038	-0.121808	-0.936382	P78563	P78563	Double-stranded RNA-specific editase 1	ADARB1
25.5851	25.3809	25.446	25.6448	25.4352	24.9309	25.3608	25.2363	24.9138	25.3782	25.2394	25.5486	25.3179	25.3494	25.0969	25.2848	+	+		WT_m691					8	8	8	29.7	29.7	29.7	41.28	0	32.906	1421100000	73	1.91044	0.0063131	-0.321863	-3.12143	0.621477	0.228435	-0.142973	-1.26084	P82650	P82650	28S ribosomal protein S22, mitochondrial	MRPS22
23.2251	22.4514	22.9312	22.4973	23.1335	23.2792	23.1378	21.7545	20.8596	20.1375	23.196	23.343	23.1712	23.5255	22.832	22.7793	+								3	3	3	20.1	20.1	20.1	36.844	0	14.995	276020000	22	0.61666	0.184326	-0.786953	-1.25313	0.916629	0.105672	-1.06944	-1.71142	P82673	P82673	28S ribosomal protein S35, mitochondrial	MRPS35
22.9752	22.8762	22.6606	22.5738	22.9109	20.4918	22.3993	22.4609	22.5721	22.8954	22.9074	22.8971	22.7685	22.4552	22.5658	22.7008	+								4	4	4	13	13	13	48.006	0	9.3505	214530000	20	0.604429	0.190678	-0.511531	-1.23348	0.42958	0.377795	-0.389689	-0.939722	P82675	P82675	28S ribosomal protein S5, mitochondrial	MRPS5
22.4578	22.2806	22.6194	22.3095	22.0723	21.7925	22.1555	22.1531	21.781	22.078	21.9963	22.6355	22.3982	22.6355	22.5337	22.4031	+	+	+	WT_m691;WT_m718					2	2	2	7	7	7	29.842	0.00086655	3.6039	166280000	16	1.9301	0.00615584	-0.355189	-3.14954	3.61688	0.000615385	-0.528451	-5.8571	P82914	P82914	28S ribosomal protein S15, mitochondrial	MRPS15
23.5522	23.9514	23.2068	23.5266	23.4364	23.2989	23.2674	22.9176	22.8589	23.5935	23.3133	23.9168	24.0372	24.215	23.9861	23.9579	+	+	+	WT_m691;WT_m718					4	4	4	17	17	17	25.65	0	7.0358	430160000	29	1.10013	0.0456437	-0.326413	-1.97725	3.7679	0.000521739	-0.814321	-6.14059	P82930	P82930	28S ribosomal protein S34, mitochondrial	MRPS34
24.7619	24.7781	24.351	24.9766	24.615	24.5759	24.538	24.5554	24.5602	24.6662	24.6643	25.061	24.7199	25.1865	24.9168	24.7635	+		+	WT_m718					12	12	12	35.4	35.4	35.4	45.834	0	29.092	951330000	75	0.500674	0.255088	-0.103196	-1.06238	2.52359	0.0032053	-0.336217	-4.02508	P82933	P82933	28S ribosomal protein S9, mitochondrial	MRPS9
29.1752	29.0305	29.2084	29.1209	28.8512	28.3402	28.7685	28.6871	28.2559	28.8117	28.6084	28.8962	28.6991	28.949	28.6574	28.8211	+	+		WT_m691					12	12	12	48.4	48.4	48.4	17.779	0	48.106	15131000000	296	2.6365	0.00180571	-0.498609	-4.19921	1.08749	0.0703106	-0.225917	-1.95917	P83731	P83731	60S ribosomal protein L24	RPL24
24.3531	24.2283	24.3815	24.8644	24.203	23.497	23.9067	23.481	22.8894	24.1046	23.7462	23.5496	23.6728	23.5836	23.8198	23.6808	+	+		WT_m691					14	2	2	64.2	10.4	10.4	12.441	0	7.4724	508290000	35	2.27299	0.00301754	-0.801907	-3.64808	0.109371	0.799647	-0.0571353	-0.291369	P83881	P83881	60S ribosomal protein L36a	RPL36A
25.0318	24.732	24.931	24.5665	24.9564	25.0403	25.2994	25.2953	25.0626	25.3025	25.0249	24.4931	23.926	23.7851	24.8758	24.9485	+	+	+	WT_m691;WT_m718					3	3	3	31.7	31.7	31.7	12.259	0	73.067	1110500000	63	2.02052	0.00523711	0.327303	3.27939	2.10867	0.00701449	0.765159	3.40701	P84090	P84090	Enhancer of rudimentary homolog	ERH
26.1087	26.0166	25.394	25.8764	25.4336	25.3313	25.6969	25.1976	25.1118	25.3112	25.629	25.8365	25.4583	25.714	25.7647	25.3534	+	+		WT_m691					10	10	9	48.2	48.2	48.2	19.329	0	38.525	1710900000	110	1.30054	0.02664	-0.386248	-2.26146	0.989809	0.0889529	-0.245773	-1.81833	P84103	P84103	Serine/arginine-rich splicing factor 3	SRSF3
34.6363	34.4545	34.6728	34.575	34.3349	32.5605	32.6034	32.6778	32.3857	32.761	32.6633	33.0809	32.7955	32.8747	32.6975	32.8372	+	+	+	WT_m691;WT_m718		+			109	109	109	71.9	71.9	71.9	141.45	0	323.31	287200000000	2795	8.71455	0	-1.92608	-23.8261	1.85945	0.0121653	-0.248521	-3.04872	Q00341	Q00341	Vigilin	HDLBP
26.7589	26.9023	26.8181	27.1142	26.7149	25.9653	26.0263	26.3526	25.9658	26.191	26.1536	26.3005	26.3418	26.4975	26.1331	26.2602	+	+	+	WT_m691;WT_m718					9	9	9	48.1	48.1	48.1	34.91	0	140.82	2059300000	136	4.66911	0.000205128	-0.752568	-8.03275	1.30572	0.0432322	-0.197498	-2.26876	Q00577	Q00577	Transcriptional activator protein Pur-alpha	PURA
29.919	29.821	29.9428	30.0295	29.845	29.3196	29.3698	29.3625	29.1473	29.3846	29.3362	29.4145	29.4576	29.4496	29.4275	29.4909	+	+	+	WT_m691;WT_m718					41	41	41	46.2	46.2	46.2	90.583	0	323.31	25466000000	751	5.92325	0	-0.591437	-11.3968	1.89127	0.0112068	-0.128005	-3.09406	Q00839	Q00839	Heterogeneous nuclear ribonucleoprotein U	HNRNPU
23.2912	23.5845	23.1191	22.9022	22.9524	24.0613	23.567	23.3164	22.6016	19.6631	22.4865	23.0267	23.0763	22.7892	23.7379	22.8527	+								4	4	4	14.9	14.9	14.9	41.59	0	11.885	343490000	18	0.339112	0.411853	-0.553933	-0.775344	0.282093	0.53769	-0.480568	-0.66572	Q01085;P31483	Q01085;P31483	Nucleolysin TIAR;Nucleolysin TIA-1 isoform p40	TIAL1;TIA1
26.3776	26.7722	25.439	25.3563	26.9447	27.4762	27.2332	27.3112	27.4834	27.0975	27.2017	26.5416	26.5519	26.4662	26.884	26.8557	+	+	+	WT_m691;WT_m718	+				9	9	9	36.6	36.6	36.6	33.488	0	127.92	4668900000	101	2.27426	0.00304425	1.12261	3.64995	3.74115	0.0005	0.640669	6.08974	Q01105;P0DME0	Q01105;P0DME0	Protein SET;Protein SETSIP	SET;SETSIP
26.073	26.2905	26.0369	25.7884	25.8749	26.0365	26.2904	26.1298	25.8778	25.7722	26.0303	26.0625	25.8124	26.0171	25.8147	26.0257	+								6	6	6	30.3	30.3	30.3	25.476	0	38.949	2045900000	93	0.0308455	0.929796	0.0100673	0.0884717	0.348706	0.45879	0.0763191	0.79329	Q01130;Q9BRL6	Q01130	Serine/arginine-rich splicing factor 2	SRSF2
26.4874	26.8666	25.7998	25.5505	26.4085	27.072	27.2645	27.1642	27.491	26.9489	26.9509	26.2117	25.7634	26.0755	26.2108	25.8324	+	+	+	WT_m691;WT_m718			+		14	14	14	77.8	77.8	77.8	15.164	0	149.76	3909800000	86	2.45865	0.0023299	0.926062	3.92617	5.04082	0	1.12984	8.92975	Q01469;A8MUU1	Q01469	Fatty acid-binding protein, epidermal	FABP5
25.6	25.4231	25.6366	25.7885	25.5143	25.2679	25.3739	25.3515	25.1811	25.3387	25.5238	25.6703	25.6331	26.0251	25.7063	25.6707	+	+	+	WT_m691;WT_m718					4	4	4	8.1	8.1	8.1	55.01	0	27.854	1623500000	145	2.06323	0.00491756	-0.253018	-3.3411	3.03546	0.00100971	-0.401615	-4.83956	Q01650;Q9UM01;Q92536	Q01650	Large neutral amino acids transporter small subunit 1	SLC7A5
24.8927	25.006	24.6544	25.2328	24.4858	24.1244	24.3743	24.4941	24.2724	24.6083	24.6082	25.29	24.8473	25.3767	24.58	24.8357	+	+	+	WT_m691;WT_m718					4	4	4	2.7	2.7	2.7	100.83	0	9.8222	895810000	47	1.82273	0.00745075	-0.440712	-2.99653	2.20427	0.00570526	-0.572332	-3.54673	Q01780	Q01780	Exosome component 10	EXOSC10
24.9244	24.6998	24.7285	25.0075	24.5141	24.0488	24.6311	24.2463	23.9939	24.5632	24.3196	24.541	24.5904	24.902	24.3218	24.5775	+	+		WT_m691					9	9	9	13.1	13.1	13.1	80.735	0	16.391	805200000	57	2.0717	0.00491971	-0.474371	-3.35336	1.10407	0.067405	-0.28601	-1.9829	Q02040	Q02040	A-kinase anchor protein 17A	AKAP17A
25.5565	26.0326	25.0483	24.8135	25.9436	26.2763	26.2037	26.2494	26.5524	25.6835	26.2223	25.8364	25.999	26.0675	25.8246	25.6217	+	+	+	WT_m691;WT_m718					19	19	19	57.5	57.5	57.5	51.804	0	59.889	2634900000	137	1.72298	0.00922636	0.718996	2.85531	1.295	0.0438532	0.328093	2.25367	Q02790	Q02790	Peptidyl-prolyl cis-trans isomerase FKBP4;Peptidyl-prolyl cis-trans isomerase FKBP4, N-terminally processed	FKBP4
28.635	28.1492	28.4877	28.6936	28.1537	28.5931	28.5851	28.4661	28.338	28.2036	28.3869	28.9232	28.4852	28.4054	28.7477	28.2814	+								17	17	17	51.4	51.4	51.4	32.728	0	113.63	13669000000	279	0.0136472	0.967986	0.00498282	0.0398732	0.530589	0.290672	-0.139772	-1.11258	Q02878	Q02878	60S ribosomal protein L6	RPL6
24.1038	24.2863	23.3445	22.925	24.4629	25.1127	25.3864	25.4647	25.3629	24.6654	24.171	24.4082	24.2132	25.0988	24.4899	23.4271	+	+		WT_m691	+				9	9	9	50.5	50.5	50.5	20.777	0	14.622	1035100000	22	2.11475	0.00443939	1.20267	3.41586	1.17801	0.0571657	0.699728	2.08824	Q04760	Q04760	Lactoylglutathione lyase	GLO1
24.963	25.1905	24.4046	24.5294	25.1746	25.5451	25.5832	25.71	25.674	25.3512	25.4325	25.0384	25.0358	25.1643	25.5403	24.5623	+	+	+	WT_m691;WT_m718					13	10	10	43.5	39.4	39.4	28.218	0	86.306	1561300000	130	2.73157	0.00168944	0.696924	4.34811	1.90612	0.0110043	0.481124	3.11527	Q04917	Q04917	14-3-3 protein eta	YWHAH
23.5161	23.6632	23.8444	23.7763	23.4519	23.3673	20.3718	23.6996	23.2164	23.6048	23.4447	23.4339	19.7064	22.8619	23.4665	23.6352	+								4	4	4	16	16	16	48.357	0	9.0297	315520000	8	0.588364	0.198086	-0.699581	-1.20751	0.144539	0.74074	0.329981	0.374223	Q05048	Q05048	Cleavage stimulation factor subunit 1	CSTF1
21.4668	21.9251	20.2892	20.769	21.5137	22.3547	22.3576	22.5135	22.1488	22.1342	22.2357	21.6417	21.5065	21.8558	22.0451	21.1142	+	+	+	WT_m691;WT_m718	+				3	3	3	8.3	8.3	8.3	57.398	0	7.1197	166060000	5	2.53087	0.00203209	1.09796	4.03621	2.61921	0.00247482	0.658059	4.17236	Q06203	Q06203	Amidophosphoribosyltransferase	PPAT
26.2235	26.1517	26.2745	26.2601	25.7828	25.2028	25.3399	25.6224	25.2482	25.7824	25.5495	25.374	25.3545	24.9924	25.3749	25.3748	+	+		WT_m691					13	13	11	45	45	39.1	36.313	0	138.83	2107500000	148	3.21358	0.000482759	-0.680997	-5.13972	0.656878	0.208813	0.163397	1.31709	Q07352	Q07352	Zinc finger protein 36, C3H1 type-like 1	ZFP36L1
25.0083	24.9322	24.8248	25.0862	25.3306	25.3408	25.3924	25.363	25.4284	25.2392	25.273	24.689	24.8248	24.8242	24.9101	24.9491	+	+	+	WT_m691;WT_m718					3	3	3	8.8	8.8	8.8	48.227	0	13.856	1485000000	89	2.26015	0.00325541	0.303049	3.62908	5.31942	0	0.500023	9.65409	Q07666	Q07666	KH domain-containing, RNA-binding, signal transduction-associated protein 1	KHDRBS1
26.1379	26.1605	25.8759	26.0497	25.6865	25.9306	26.1737	26.0277	25.8844	25.4054	25.9217	26.1517	25.8838	25.9101	25.8727	25.9285	+								10	10	10	46	46	46	27.744	0	28.61	2077500000	100	0.27097	0.501726	-0.0915323	-0.643688	0.185644	0.674178	-0.0587697	-0.46618	Q07955	Q07955	Serine/arginine-rich splicing factor 1	SRSF1
34.0077	34.0543	33.9452	33.9012	33.6677	34.9904	35.106	35.2773	34.9041	35.2766	35.0212	35.3931	35.0977	35.0466	35.0839	35.2451	+	+		WT_m691	+				98	98	98	71.5	71.5	71.5	140.96	0	323.31	861260000000	3273	6.34768	0	1.18073	12.7815	0.380343	0.42499	-0.0773338	-0.85156	Q08211	Q08211	ATP-dependent RNA helicase A	DHX9
23.3873	22.7681	22.9766	23.2049	23.2244	23.6809	23.7289	23.8208	23.6935	23.2832	23.3732	23.0033	23.1765	23.6773	23.3152	22.9836	+	+	+	WT_m691;WT_m718					6	6	6	21.6	21.6	21.6	40.763	0	12.863	418800000	34	2.18335	0.00362055	0.484507	3.51603	1.42159	0.0319614	0.365567	2.43165	Q08752	Q08752	Peptidyl-prolyl cis-trans isomerase D	PPID
24.4645	24.6478	23.9484	23.9962	24.5239	24.8456	24.9176	25.0954	24.8655	24.7748	24.6674	24.2319	24.3663	23.9482	24.3853	24.465	+	+	+	WT_m691;WT_m718					8	8	5	28.9	28.9	23.8	47.655	0	57.092	916170000	57	2.34669	0.00285446	0.544876	3.75769	3.45481	0.000619718	0.581697	5.56215	Q09028	Q09028	Histone-binding protein RBBP4	RBBP4
29.5654	29.3998	29.4672	29.474	29.2061	28.1214	28.4508	28.5152	28.0704	28.6188	28.4594	28.8533	28.4512	28.6151	28.6661	28.6624	+	+	+	WT_m691;WT_m718		+			49	49	49	45.5	45.5	45.5	160.88	0	323.31	15355000000	511	5.13703	0	-1.04984	-9.17462	1.3874	0.0351154	-0.276976	-2.38363	Q10570	Q10570	Cleavage and polyadenylation specificity factor subunit 1	CPSF1
23.213	23.1073	22.4159	21.1679	23.5082	24.1735	23.9074	24.2099	23.6492	23.756	23.8873	23.2155	23.0136	23.0362	23.5286	22.9384	+	+	+	WT_m691;WT_m718	+				3	3	3	9.7	9.7	9.7	46.382	0	10.546	439520000	47	1.95823	0.00581457	1.24808	3.18982	3.50274	0.000655738	0.784078	5.64841	Q12765	Q12765	Secernin-1	SCRN1
28.539	28.3345	28.1366	28.0301	27.3704	26.008	26.377	26.6619	26.0716	26.4433	26.2833	27.4945	26.9422	26.5849	27.0034	27.1716	+	+	+	WT_m691;WT_m718		+			18	18	18	51.5	51.5	51.5	53.126	0	117.7	3411100000	125	4.85093	0.000114286	-1.77457	-8.46203	2.6525	0.00244118	-0.731789	-4.22412	Q12849	Q12849	G-rich sequence factor 1	GRSF1
24.2224	24.3725	23.7869	24.4083	24.2061	24.3588	24.8776	24.7614	24.2634	24.1017	24.2212	24.2484	24.4164	24.8105	24.5968	24.0754	+								10	10	10	24.4	24.4	24.4	58.848	0	19.783	851850000	46	0.667729	0.159601	0.231458	1.33418	0.00219245	0.996278	0.00119025	0.00648861	Q12874	Q12874	Splicing factor 3A subunit 3	SF3A3
31.2629	31.3879	31.2434	31.1192	30.8689	32.3588	32.5882	32.7398	32.4355	32.7402	32.6618	33.1483	32.8873	32.82	32.7639	33.0836	+	+	+	WT_m691;WT_m718	+				31	31	31	85.4	85.4	85.4	43.062	0	323.31	172980000000	1107	6.45799	0	1.41091	13.1653	2.2236	0.00570811	-0.353221	-3.57516	Q12905	Q12905	Interleukin enhancer-binding factor 2	ILF2
32.128	32.156	32.247	32.0627	31.7735	33.2336	33.4758	33.5942	33.2071	33.703	33.6643	33.9766	33.7412	33.7931	33.6217	33.8399	+	+	+	WT_m691;WT_m718	+				70	70	63	72.9	72.9	71	95.337	0	323.31	317090000000	1976	5.98217	0	1.40621	11.5806	1.71823	0.0160597	-0.314855	-2.84861	Q12906	Q12906	Interleukin enhancer-binding factor 3	ILF3
24.0893	23.4712	23.9832	23.7481	23.67	23.6648	23.5595	23.6024	23.3592	23.8634	23.6012	23.5622	24.0549	23.8771	23.9718	23.7639	+		+	WT_m718					6	6	6	12.7	12.7	12.7	82.921	0	12.932	459270000	20	0.764068	0.122393	-0.183931	-1.48324	1.2725	0.0456766	-0.237539	-2.22194	Q12996	Q12996	Cleavage stimulation factor subunit 3	CSTF3
24.9588	25.2372	24.1805	24.2991	25.1022	26.0906	25.9171	26.2823	26.0083	25.9194	25.7526	25.5515	24.9572	25.3015	25.549	24.984	+	+	+	WT_m691;WT_m718	+				10	10	10	37.8	37.8	37.8	35.816	0	61.871	2134000000	84	3.6231	0.00021978	1.23946	5.86861	3.18401	0.000989247	0.726391	5.08922	Q13011	Q13011	Delta(3,5)-Delta(2,4)-dienoyl-CoA isomerase, mitochondrial	ECH1
22.2464	21.7302	20.8324	20.6609	22.748	21.7921	20.0423	21.1915	20.6856	20.7737	20.3337	20.0595	21.9581	21.719	21.3235	22.1895	+								2	2	2	7	7	7	46.163	0.0024155	2.8295	47586000	3	1.00025	0.0600369	-0.84042	-1.83347	NaN	1	0	#VALUE!	Q13077	Q13077	TNF receptor-associated factor 1	TRAF1
28.0325	28.0293	28.0095	27.7233	27.6656	27.0508	27.2852	27.1879	27.0035	27.4356	27.1638	27.5172	27.3516	26.953	27.3104	27.3749	+	+		WT_m691					10	10	10	26.1	26.1	26.1	44.739	0	147.37	4505400000	192	4.14647	0.000196721	-0.70421	-6.89114	0.480155	0.331617	-0.113624	-1.02749	Q13148	Q13148	TAR DNA-binding protein 43	TARDBP
24.6506	24.6628	24.2187	24.0059	24.204	24.1791	24.0536	24.0454	24.3086	24.0195	23.8202	23.9753	24.3422	24.1243	24.218	24.5645	+	+		WT_m691					8	8	8	28.9	28.9	28.9	30.84	0	23.924	571050000	34	1.10483	0.0451238	-0.277369	-1.98398	0.768204	0.155557	-0.173823	-1.48954	Q13151	Q13151	Heterogeneous nuclear ribonucleoprotein A0	HNRNPA0
23.5772	23.7861	23.8615	23.7133	24.0119	24.0415	24.2353	23.8839	24.0526	24.1009	23.8833	24.3422	24.3606	24.5407	24.304	24.2591	+	+	+	WT_m691;WT_m718					5	5	5	23.1	23.1	23.1	35.348	0	29.66	635260000	62	1.62499	0.012	0.242924	2.71725	2.76256	0.00213953	-0.328392	-4.39713	Q13155	Q13155	Aminoacyl tRNA synthase complex-interacting multifunctional protein 2	AIMP2
24.6986	24.7479	24.498	24.6441	24.0874	24.2513	24.6526	24.7076	24.6319	24.3369	24.4158	24.2382	24.2836	24.5777	24.3071	24.0417	+								6	6	4	15.1	15.1	12.5	39.586	0	16.045	876030000	40	0.0967368	0.792908	-0.0358616	-0.260528	0.989134	0.0889295	0.209689	1.81735	Q13247	Q13247	Serine/arginine-rich splicing factor 6	SRSF6
23.7895	23.8265	24.0699	23.891	24.4079	24.1142	24.0851	24.2075	24.3142	24.0557	24.0325	24.1033	23.6882	24.0156	23.9162	23.9607	+		+	WT_m718					9	9	8	29.6	29.6	27	52.164	0	34.26	668360000	37	0.5948	0.194708	0.137889	1.21793	1.47149	0.0287358	0.198047	2.50168	Q13283	Q13283	Ras GTPase-activating protein-binding protein 1	G3BP1
26.4412	25.9555	26.3761	26.4466	26.1765	25.9315	25.8938	25.947	25.5411	25.7586	25.8165	26.0634	25.8259	25.5607	25.8315	25.8176	+	+		WT_m691					19	9	9	37	19.3	19.3	70.782	0	41.505	1890900000	98	2.6632	0.00165517	-0.46444	-4.24081	0.0176191	0.974792	-0.00509008	-0.0512542	Q13310	Q13310	Polyadenylate-binding protein 4	PABPC4
25.3051	25.3676	25.4909	25.296	25.6311	25.4061	25.2954	25.5281	25.1663	25.564	25.6378	25.6799	25.7294	25.8361	25.5668	25.6694	+		+	WT_m718					10	10	10	30.3	30.3	30.3	55.846	0	31.301	1534000000	108	0.0534428	0.882337	0.0148101	0.149816	1.78101	0.0141634	-0.263361	-2.93737	Q13325	Q13325	Interferon-induced protein with tetratricopeptide repeats 5	IFIT5
22.612	23.6167	23.6858	23.6163	23.4747	22.5718	22.6349	22.8363	22.4518	23.0747	22.876	22.8974	22.3502	21.9854	22.7689	22.5182	+	+		WT_m691					6	6	6	9.1	9.1	9.1	124.18	0	15.707	250300000	10	1.94487	0.00603947	-0.660178	-3.17068	0.664337	0.204968	0.236874	1.32885	Q13393	Q13393	Phospholipase D1	PLD1
22.2957	21.5738	21.4791	22.0042	22.1626	23.0907	23.3416	23.7567	23.421	23.3422	23.381	21.1005	21.8417	22.0104	22.3192	21.916	+	+	+	WT_m691;WT_m718	+		+		7	7	3	42.2	42.2	18.4	16.495	0	18.439	246880000	17	4.86736	0.000117647	1.4858	8.50173	4.44753	0.000173913	1.55133	7.53272	Q13404	Q13404	Ubiquitin-conjugating enzyme E2 variant 1	UBE2V1
27.4265	27.3232	27.4018	27.4528	27.0049	27.1667	27.3249	27.0942	26.9749	27.1953	27.3438	27.3227	27.1162	27.3239	27.1594	27.0416	+								22	22	22	37.3	37.3	37.3	100.23	0	86.133	5236900000	317	0.724897	0.13561	-0.138533	-1.42318	0.0411733	0.928036	-0.00947806	-0.116843	Q13435	Q13435	Splicing factor 3B subunit 2	SF3B2
22.4833	21.1924	21.2204	22.2658	20.235	21.7994	21.9442	21.6021	21.06	22.4858	21.9622	22.57	22.9156	20.4099	22.3137	22.411	+								4	4	4	9	9	9	60.246	0	8.8023	144620000	12	0.339456	0.412232	0.329592	0.77599	0.299153	0.518302	-0.315073	-0.699083	Q13564	Q13564	NEDD8-activating enzyme E1 regulatory subunit	NAE1
24.2359	24.2246	24.1322	24.351	24.0385	24.2561	24.2285	24.1149	23.903	23.8013	24.1694	24.4446	24.5355	24.5636	24.7295	24.4496	+		+	WT_m718					11	9	9	25.1	21.1	21.1	59.069	0	25.688	747780000	13	0.59836	0.193056	-0.117565	-1.22369	3.05072	0.001	-0.465692	-4.8649	Q13596	Q13596	Sorting nexin-1	SNX1
21.3225	22.191	20.3477	21.5613	21.5396	22.3148	22.6251	22.1886	22.1109	22.1208	22.3597	21.7153	20.7174	21.2993	22.1568	21.5614	+	+	+	WT_m691;WT_m718					2	2	2	2	2	2	141.75	0	9.2332	138580000	11	1.93336	0.00614984	0.894214	3.1542	2.12564	0.00668627	0.796591	3.43171	Q14005	Q14005	Pro-interleukin-16;Interleukin-16	IL16
27.5263	27.3682	27.4535	27.2687	27.6316	27.6665	27.4484	27.6871	27.7353	27.0393	27.4412	27.555	27.3558	27.0449	27.287	27.2839	+								15	15	13	40.8	40.8	38	38.434	0	179.22	7173200000	231	0.160293	0.675882	0.0533052	0.410042	0.728127	0.173762	0.197613	1.42816	Q14103	Q14103	Heterogeneous nuclear ribonucleoprotein D0	HNRNPD
24.8345	24.8673	23.875	23.8055	24.7267	25.2696	25.5294	25.6555	25.2607	24.759	25.3897	24.2966	24.7547	24.736	24.8142	24.2266	+	+	+	WT_m691;WT_m718					9	9	8	27	27	24.4	49.716	0	103.36	1247900000	55	2.14349	0.00401544	0.88886	3.45774	2.59754	0.00274286	0.745029	4.1388	Q14141	Q14141	Septin-6	2021-09-06
26.4571	26.497	26.6077	26.4602	26.4882	26.9781	27.117	26.9642	26.9117	26.5537	26.8716	26.5566	26.7686	26.602	26.8749	26.631	+	+		WT_m691					33	33	33	31.8	31.8	31.8	166.57	0	97.776	4161500000	224	2.81307	0.00152381	0.397392	4.47752	1.19956	0.0540634	0.212775	2.11881	Q14152	Q14152	Eukaryotic translation initiation factor 3 subunit A	EIF3A
22.7878	23.2338	22.6909	22.8594	22.9971	23.3869	23.6463	23.5154	23.5698	23.1255	23.3185	23.2148	23.3203	23.5058	23.3956	23.3162	+	+		WT_m691					13	2	2	34.4	7.6	7.6	46.402	0	5.793	378620000	11	2.66747	0.00166474	0.513262	4.24747	0.349924	0.458206	0.0765401	0.79556	Q14240	Q14240	Eukaryotic initiation factor 4A-II;Eukaryotic initiation factor 4A-II, N-terminally processed	EIF4A2
23.9438	23.7878	22.9961	23.7745	24.1824	24.773	24.4131	24.0125	24.8243	24.1624	24.0744	24.3738	23.6975	24.0074	24.4111	24.2075	+	+		WT_m691					8	8	8	19.2	19.2	19.2	70.973	0	20.235	720280000	20	1.58214	0.0131989	0.639725	2.65702	0.577605	0.256795	0.237161	1.19002	Q14258	Q14258	E3 ubiquitin/ISG15 ligase TRIM25	TRIM25
22.0583	22.6581	21.2945	22.2344	23.0686	23.334	22.6355	22.677	22.8636	22.7223	23.1563	22.625	21.9445	21.4817	22.0588	20.2336	+	+	+	WT_m691;WT_m718			+		5	5	5	9	9	9	78.365	0	22.564	233310000	12	1.20447	0.0343605	0.635333	2.12577	1.95888	0.00990308	1.22938	3.19076	Q14444	Q14444	Caprin-1	CAPRIN1
29.1676	29.245	29.118	29.1968	29.0731	28.3614	28.7901	28.7513	28.3223	29.0095	28.6759	28.8108	28.7249	28.953	28.6142	28.8724	+	+		WT_m691					26	26	26	50	50	50	59.379	0	221.98	15716000000	377	2.60477	0.00186517	-0.508369	-4.14999	0.520994	0.298292	-0.143301	-1.09656	Q14498;Q86U06	Q14498	RNA-binding protein 39	RBM39
20.3654	21.4118	22.5203	21.1818	20.5905	23.5165	23.5168	23.2357	23.0706	23.6871	23.6536	23.1881	23.2089	20.8493	23.1795	23.4092	+	+		WT_m691	+				7	7	6	3.6	3.6	3.2	308.06	0	8.5986	252390000	2	3.81503	0.000213333	2.23275	6.23086	0.786114	0.148142	0.6797	1.51675	Q14571;Q14573	Q14571	Inositol 1,4,5-trisphosphate receptor type 2	ITPR2
26.76	26.6231	26.8407	27.3266	26.615	26.0312	26.2338	26.0819	25.6876	26.1985	26.4419	26.1116	26.2214	26.3739	25.7246	26.3161	+	+		WT_m691					30	30	30	23.9	23.9	23.9	208.7	0	86.801	3074500000	231	2.76231	0.00164103	-0.720602	-4.39672	0.0884755	0.83737	-0.037022	-0.240025	Q14690	Q14690	Protein RRP5 homolog	PDCD11
27.0024	27.1356	26.7672	26.6679	27.1317	27.6118	27.3849	27.5101	27.6065	27.4891	27.2681	27.2813	27.0972	27.1297	27.2621	26.8596	+	+	+	WT_m691;WT_m718					25	25	25	38	38	38	106.87	0	173.58	6155700000	312	3.19886	0.000542373	0.537459	5.11455	2.4269	0.00395031	0.352456	3.87815	Q14697	Q14697	Neutral alpha-glucosidase AB	GANAB
23.1223	23.2002	23.2952	22.7829	23.3182	24.0308	23.7493	23.8472	24.0111	23.6277	23.8351	23.4564	23.4233	23.2748	23.7517	22.9041	+	+	+	WT_m691;WT_m718					3	3	3	10.5	10.5	10.5	33.775	0	7.5269	456770000	21	3.86645	0.000219178	0.70644	6.33032	2.11688	0.00687379	0.488126	3.41897	Q14894	Q14894	Ketimine reductase mu-crystallin	CRYM
26.6287	26.0404	26.309	26.715	26.1568	25.7923	25.5911	25.7966	25.8406	25.9934	25.4772	25.9302	25.9432	26.0494	25.9714	25.5632	+	+		WT_m691					19	19	19	25.4	25.4	25.4	109.93	0	64.168	1878400000	100	2.69506	0.0017006	-0.62144	-4.29066	0.622877	0.22776	-0.14295	-1.26308	Q15020	Q15020	Squamous cell carcinoma antigen recognized by T-cells 3	SART3
27.1767	27.0124	26.9239	26.9374	26.8191	26.9931	26.9778	27.0408	27.1514	27.0753	27.116	27.3577	27.3724	27.4067	27.0445	27.0297	+		+	WT_m718					18	18	18	32.2	32.2	32.2	68.047	0	65.549	5166400000	197	0.695887	0.146938	0.0851758	1.37823	1.28089	0.0452606	-0.183097	-2.23377	Q15046	Q15046	Lysine--tRNA ligase	KARS
24.7731	25.0916	24.1198	24.3057	25.3702	25.7833	25.6994	25.7871	25.6226	25.1475	25.3432	24.7132	24.6516	24.4427	25.0412	25.1643	+	+	+	WT_m691;WT_m718					5	5	5	33.1	33.1	33.1	27.385	0	17.663	1458900000	44	2.12994	0.00410728	0.831754	3.43798	2.85227	0.0017094	0.761231	4.54036	Q15056	Q15056	Eukaryotic translation initiation factor 4H	EIF4H
27.9999	28.101	27.7123	27.8329	27.9548	28.4326	28.4199	28.5621	28.5292	27.9389	28.409	28.0447	28.0935	28.1463	28.2561	27.8983	+	+	+	WT_m691;WT_m718					17	17	17	46.4	46.4	46.4	48.121	0	244.71	11308000000	421	2.43326	0.00240404	0.461743	3.88775	1.51139	0.0262543	0.29418	2.55767	Q15084	Q15084	Protein disulfide-isomerase A6	PDIA6
25.6801	25.6379	26.0342	26.0944	25.9198	25.8677	25.647	25.8347	25.6456	25.6787	25.6833	25.8066	25.8978	26.2724	26.0046	26.0585	+		+	WT_m718					2	2	2	12.2	12.2	12.2	26.352	0	14.452	2047200000	68	0.814744	0.105114	-0.14712	-1.55997	2.06852	0.00760748	-0.28182	-3.34876	Q15125	Q15125	3-beta-hydroxysteroid-Delta(8),Delta(7)-isomerase	EBP
26.9525	27.0146	26.3005	25.3828	26.9215	27.4978	27.4898	27.8248	27.5512	27.4532	27.1563	27.0473	26.9621	27.1457	27.1893	26.7534	+	+	+	WT_m691;WT_m718					17	17	17	83.7	83.7	83.7	32.66	0	147.2	5909100000	163	2.0386	0.0050519	0.981145	3.30548	2.50513	0.00327273	0.47594	3.99688	Q15181	Q15181	Inorganic pyrophosphatase	PPA1
26.9283	26.8209	26.6629	26.9239	26.9418	27.5904	27.5513	27.5214	27.2975	26.9817	27.11	26.57	26.5748	26.5272	26.7274	26.6089	+	+	+	WT_m691;WT_m718					19	18	18	37.2	35.5	35.5	54.231	0	66.921	4934900000	157	2.45139	0.00232653	0.486507	3.91517	3.81572	0.000465116	0.74039	6.23219	Q15233	Q15233	Non-POU domain-containing octamer-binding protein	NONO
28.6713	28.5648	28.6227	28.5752	28.4778	28.2185	28.3649	28.1701	28.479	28.2859	28.2893	28.2823	28.4123	28.592	28.3748	28.2541	+	+		WT_m691					15	15	11	74.2	74.2	61	37.497	0	323.31	12261000000	255	3.0695	0.000724409	-0.281072	-4.89619	0.53373	0.288821	-0.0818006	-1.11781	Q15365	Q15365	Poly(rC)-binding protein 1	PCBP1
22.4608	22.8924	19.7298	21.6344	22.5537	23.6954	23.6843	23.1242	23.1132	23.1473	23.2826	22.6427	22.4542	22.6323	22.5219	22.3264	+	+	+	WT_m691;WT_m718	+				3	3	3	36.4	36.4	36.4	13.133	0	9.102	305530000	17	1.68989	0.00994901	1.48695	2.80864	3.73606	0.000489796	0.825691	6.0801	Q15370	Q15370	Transcription elongation factor B polypeptide 2	TCEB2
26.3137	26.3728	26.2465	26.2431	26.2683	26.3379	26.4461	26.3823	26.359	26.3521	26.2693	26.4694	26.39	26.5524	26.3785	26.4778	+	+	+	WT_m691;WT_m718					22	22	22	25.4	25.4	25.4	135.58	0	104.11	3155600000	177	1.12829	0.0422705	0.0688952	2.01749	1.44964	0.0300658	-0.0958463	-2.47102	Q15393	Q15393	Splicing factor 3B subunit 3	SF3B3
23.6529	23.3865	23.7565	23.6521	23.8087	23.087	23.397	23.6399	23.407	22.8486	23.4005	23.8364	23.9556	24.3673	24.1473	23.7243	+	+	+	WT_m691;WT_m718					6	6	5	10.5	10.5	9.4	82.722	0	7.5247	450040000	13	1.45695	0.0181201	-0.354692	-2.48128	2.72495	0.00218462	-0.709539	-4.33767	Q15418;P51812;Q15349;Q9UK32;Q96GX5;O60307;Q6P0Q8;O15021	Q15418;P51812	Ribosomal protein S6 kinase alpha-1;Ribosomal protein S6 kinase alpha-3	RPS6KA1;RPS6KA3
22.1702	21.8794	22.1401	22.0904	22.2213	22.1381	22.0372	22.0157	22.1497	21.9051	22.218	22.0579	21.6996	21.8143	21.8331	21.9897	+		+	WT_m718					4	4	4	7.8	7.8	7.8	49.255	0	9.2241	169930000	30	0.117672	0.752225	-0.022984	-0.311311	1.51832	0.0258889	0.198351	2.56741	Q15428	Q15428	Splicing factor 3A subunit 2	SF3A2
23.7262	24.0308	24.0947	24.1453	23.8085	24.0858	24.2423	24.4223	24.5376	23.9324	23.7116	23.9009	24.1343	23.7342	24.0058	24.0967	+								8	8	8	10.6	10.6	10.6	88.885	0	23.674	655620000	59	0.60253	0.190901	0.194213	1.23042	0.569093	0.26312	0.180957	1.17613	Q15459	Q15459	Splicing factor 3A subunit 1	SF3A1
28.0419	27.9165	28.0699	28.1093	27.8573	28.5173	29.0184	29.1208	28.786	28.9689	29.1569	29.2737	29.1375	29.2012	28.9163	29.1495	+	+		WT_m691					19	19	19	66.9	66.9	66.9	39.039	0	155.06	11720000000	380	4.63863	0.000190476	0.929053	7.96251	0.918641	0.105436	-0.207589	-1.71438	Q15633	Q15633	RISC-loading complex subunit TARBP2	TARBP2
25.1874	25.5795	24.7896	24.6931	24.9136	25.1325	25.288	25.6721	25.2217	25.0879	25.1237	24.637	24.7395	23.8891	24.825	24.6677	+		+	WT_m718					9	9	9	20.2	20.2	20.2	68.329	0	37.978	1228700000	51	0.62701	0.179773	0.221631	1.26968	2.42626	0.00392593	0.70263	3.87718	Q15637	Q15637	Splicing factor 1	SF1
21.0582	21.5851	20.7357	21.3159	20.8755	21.2985	21.8203	21.6186	21.4174	20.7969	21.3622	21.1431	21.6344	21.3633	21.4217	20.7821	+								2	2	2	4.7	4.7	4.7	68.351	0.00087912	3.787	91100000	6	0.648522	0.168803	0.271579	1.30388	0.236232	0.602175	0.116738	0.573343	Q15642	Q15642	Cdc42-interacting protein 4	TRIP10
24.2441	24.1728	23.1768	23.4807	24.0968	24.6258	24.7124	24.8618	24.6494	23.9963	24.3158	24.097	24.0959	23.8937	24.237	23.8672	+	+	+	WT_m691;WT_m718					7	7	7	37.7	37.7	37.7	29.999	0	24.027	816300000	31	1.75031	0.00889535	0.692669	2.89393	1.92501	0.0105217	0.488769	3.14225	Q15691	Q15691	Microtubule-associated protein RP/EB family member 1	MAPRE1
26.8753	26.8152	26.8701	26.9343	26.6753	28.3448	28.3362	28.4111	28.0665	28.4587	28.3339	28.2958	28.1299	28.1976	28.1262	28.0973	+	+	+	WT_m691;WT_m718	+				17	17	17	58.6	58.6	58.6	36.091	0	156.88	7424900000	204	8.1151	0	1.49118	20.3855	1.28977	0.0442918	0.155848	2.24629	Q15717;Q12926;P26378	Q15717	ELAV-like protein 1	ELAVL1
23.2984	23.6014	23.7104	23.8544	23.3484	23.1203	23.3994	23.4372	23.2163	23.4973	23.366	23.9605	23.8626	23.7445	23.6107	23.7449	+	+	+	WT_m691;WT_m718					3	3	3	13.8	13.8	13.8	23.058	0	5.0159	391560000	23	1.07146	0.0489461	-0.223187	-1.93617	3.31334	0.000705882	-0.445204	-5.31209	Q15771	Q15771	Ras-related protein Rab-30	RAB30
23.1643	23.3189	24.1449	23.3857	23.4218	23.6919	24.2488	24.2297	24.6075	24.3511	24.8955	24.8943	24.8727	25.0523	24.6308	24.9137	+	+	+	WT_m691;WT_m718					7	7	7	16.9	16.9	16.9	66.452	0	16.258	826380000	32	2.21312	0.00350617	0.850282	3.55973	1.6659	0.0188759	-0.535339	-2.77483	Q15833	Q15833	Syntaxin-binding protein 2	STXBP2
23.6539	23.4391	23.3578	23.4173	24.3521	24.497	24.9176	25.2249	24.7061	25.2605	24.8645	24.9409	23.5747	23.4671	24.1626	24.5834	+	+	+	WT_m691;WT_m718	+				3	3	3	40.7	40.7	40.7	9.0714	0	17.187	920860000	29	3.6686	0.000188235	1.26771	5.95322	1.579	0.0225583	0.766008	2.65261	Q15843	Q15843	NEDD8	NEDD8
25.9455	26.0474	25.7117	25.3505	25.9335	26.6995	26.5822	26.761	26.7016	26.2071	26.4735	25.8082	26.1628	26.0329	26.2334	25.6921	+	+	+	WT_m691;WT_m718					19	19	19	53.5	53.5	53.5	50.679	0	92.696	3611600000	178	3.30774	0.000477064	0.773082	5.30233	2.79489	0.001984	0.58493	4.44851	Q16181;Q6ZU15	Q16181	Septin-7	2021-09-07
24.2468	24.0829	23.3508	23.3284	24.1595	24.3973	24.2838	24.6177	24.6609	24.0627	24.0385	23.7694	23.8557	24.2451	24.152	24.0024	+	+	+	WT_m691;WT_m718					6	6	6	27	27	27	44.468	0	21.638	716930000	40	1.34464	0.0238992	0.509813	2.32354	1.36048	0.0369085	0.338588	2.34581	Q16543	Q16543	Hsp90 co-chaperone Cdc37;Hsp90 co-chaperone Cdc37, N-terminally processed	CDC37
24.6599	24.701	24.2586	23.9818	24.8525	25.4508	25.128	25.4681	25.6345	25.2013	25.3225	24.9585	24.6656	24.7105	24.6746	24.2686	+	+	+	WT_m691;WT_m718					14	14	14	36.9	36.9	36.9	62.293	0	76.18	1292200000	70	3.26127	0.000460177	0.876763	5.22173	3.38662	0.000631579	0.711988	5.44079	Q16555;Q14195;Q14194	Q16555	Dihydropyrimidinase-related protein 2	DPYSL2
21.3671	24.1455	23.0104	22.7715	23.4912	24.1752	23.8782	23.8479	24.1363	24.0089	24.0429	23.794	24.6396	23.7993	23.55	23.4139	+	+		WT_m691	+				6	3	3	19.5	14.4	14.4	47.82	0	27.529	518690000	17	1.47919	0.0170604	1.05779	2.51249	0.391167	0.414288	0.175552	0.871194	Q16576	Q16576	Histone-binding protein RBBP7	RBBP7
26.1932	26.3859	26.0418	26.3059	25.4918	25.2013	25.5532	25.2924	25.2908	25.1676	25.5495	25.3232	25.3777	25.346	25.4018	25.4384	+	+		WT_m691					5	4	4	23.5	23.5	23.5	27.366	0	18.53	1444500000	83	2.8664	0.00125874	-0.741267	-4.56312	0.176214	0.687577	-0.0349649	-0.445506	Q16629	Q16629	Serine/arginine-rich splicing factor 7	SRSF7
27.3689	27.4325	26.7299	26.6608	27.421	27.5153	27.5222	27.5787	27.7946	27.227	27.4217	27.4055	27.3922	27.3975	27.5292	27.0801	+	+		WT_m691					17	17	17	47.9	47.9	47.9	54.529	0	161.55	6861300000	262	1.23068	0.0319109	0.387293	2.16286	0.698391	0.189241	0.149009	1.38213	Q16658	Q16658	Fascin	FSCN1
26.2212	26.1427	26.1202	26.3914	26.2058	26.273	26.4061	26.3282	26.3564	26.1081	26.2989	26.4362	26.573	26.8199	26.6122	26.3356	+		+	WT_m718					13	13	13	48.1	48.1	48.1	36.067	0	69.971	3015100000	138	0.6133	0.185825	0.0788766	1.24774	1.80307	0.0137211	-0.260275	-2.96863	Q16698	Q16698	2,4-dienoyl-CoA reductase, mitochondrial	DECR1
25.9805	25.8262	26.1176	26.2486	25.8419	25.9418	25.9771	25.7414	25.8443	25.9364	25.8509	26.2223	26.2599	26.4415	26.1132	26.197	+		+	WT_m718					13	13	13	36.6	36.6	36.6	42.509	0	34.643	2415500000	149	0.747699	0.127354	-0.120955	-1.45823	3.59207	0.000581818	-0.364785	-5.81134	Q16795	Q16795	NADH dehydrogenase [ubiquinone] 1 alpha subcomplex subunit 9, mitochondrial	NDUFA9
23.6057	23.5188	23.2888	23.1835	23.9418	24.715	24.682	24.2557	24.4866	23.8598	23.7461	23.6354	23.8266	23.9931	24.472	23.52	+	+		WT_m691					6	6	6	16.7	16.7	16.7	56.94	0	23.948	665730000	29	2.19488	0.00350794	0.783148	3.53294	0.891876	0.111863	0.401438	1.67493	Q16851	Q16851	UTP--glucose-1-phosphate uridylyltransferase	UGP2
24.7833	24.6834	24.7045	24.6047	24.5696	23.9432	24.0267	24.1354	23.9067	24.2697	23.9139	24.1975	23.9452	24.3839	23.7998	24.2445	+	+		WT_m691					6	6	6	15.5	15.5	15.5	85.104	0	43.946	626720000	39	4.92291	0	-0.63645	-8.63695	0.302061	0.514799	-0.0815683	-0.704719	Q1KMD3	Q1KMD3	Heterogeneous nuclear ribonucleoprotein U-like protein 2	HNRNPUL2
22.0134	22.5575	21.7604	22.307	22.0297	22.8083	22.8626	22.5885	22.6582	22.4272	22.7675	22.4451	21.8823	22.5486	22.0115	22.5466	+	+	+	WT_m691;WT_m718					2	2	2	3.9	3.9	3.9	57.543	0	6.3048	207520000	26	2.40796	0.00259406	0.55179	3.84959	1.62071	0.0208058	0.398595	2.71123	Q2TAY7	Q2TAY7	WD40 repeat-containing protein SMU1;WD40 repeat-containing protein SMU1, N-terminally processed	SMU1
20.988	21.9985	22.0672	22.3153	22.645	22.6973	22.4677	22.197	22.3095	22.6835	22.0837	21.5363	22.0673	22.719	21.9027	21.5553	+								3	3	3	10.2	10.2	10.2	45.547	0	21.3	164230000	14	0.7513	0.126389	0.403655	1.46374	1.10918	0.0668476	0.450323	1.9902	Q52LJ0	Q52LJ0	Protein FAM98B	FAM98B
26.8598	26.5571	27.0081	26.5899	27.142	27.5978	27.5313	27.4037	27.545	27.567	27.6005	26.8701	26.5663	26.3195	26.9617	26.6547	+	+	+	WT_m691;WT_m718					13	2	2	22	4.5	4.5	44.348	0	44.042	5485300000	138	3.97554	0.000228571	0.709504	6.5449	4.67115	0.000222222	0.866413	8.03748	Q58FF8	Q58FF8	Putative heat shock protein HSP 90-beta 2	HSP90AB2P
21.7216	20.9269	21.6959	20.3212	23.3633	21.1002	20.7698	21.1967	20.2996	21.3492	21.4036	19.4033	23.3717	23.8131	23.1454	20.8386	+								3	3	3	24.5	24.5	24.5	34.435	0	12.141	101080000	2	0.568841	0.208816	-0.58593	-1.17571	0.698736	0.189485	-1.09457	-1.38266	Q5BJH7	Q5BJH7	Protein YIF1B	YIF1B
28.3625	27.3118	28.4917	27.5441	28.2538	27.7442	27.9582	28.026	28.0762	28.6602	27.5373	26.1572	25.6848	26.4492	26.9406	26.4445	+		+	WT_m718			+		3	3	3	2.1	2.1	2.1	213.7	0.0008617	3.5346	7525100000	31	0.00942376	0.976174	0.00757872	0.0276629	3.99536	0.000342857	1.66512	6.58441	Q5JRA6	Q5JRA6	Melanoma inhibitory activity protein 3	MIA3
31.1029	31.3589	31.3025	31.361	30.9548	30.3625	30.8755	30.8767	30.6028	30.9678	30.8584	31.1092	31.03	31.1403	30.7815	31.0657	+	+	+	WT_m691;WT_m718					62	62	62	49.9	49.9	49.9	143.7	0	323.31	68903000000	1628	2.25952	0.00324138	-0.458732	-3.62814	1.30296	0.0434815	-0.268047	-2.26488	Q5JTH9	Q5JTH9	RRP12-like protein	RRP12
25.8607	25.8511	25.8883	26.4041	25.8984	25.5536	25.8166	25.6891	25.4191	25.6527	25.6597	25.8629	25.8197	26.0157	25.7525	25.7856	+	+	+	WT_m691;WT_m718					14	14	14	25.7	25.7	25.7	61.206	0	52.125	1903600000	118	1.87744	0.00675389	-0.348726	-3.07435	1.78028	0.014155	-0.215467	-2.93634	Q5SSJ5	Q5SSJ5	Heterochromatin protein 1-binding protein 3	HP1BP3
20.7629	20.7583	21.79	20.4015	20.3255	21.331	20.7532	21.7734	22.5147	22.3291	19.9426	22.4687	22.3292	22.7086	20.1741	22.6218	+								2	2	2	5.6	5.6	5.6	79.322	0.0020186	2.858	119210000	1	NaN	1	0	#VALUE!	0.467712	0.341801	-0.61981	-1.00613	Q5SY16	Q5SY16	Polynucleotide 5-hydroxyl-kinase NOL9	NOL9
21.3304	20.7786	19.9971	20.9078	20.857	20.6198	21.0313	20.9915	21.4051	20.8272	20.7064	21.638	21.5253	21.3668	21.3865	21.208	+		+	WT_m718					3	3	3	5.7	5.7	5.7	67.662	0.00087604	3.7274	65739000	16	0.283882	0.48429	0.156049	0.669242	2.13991	0.00647525	-0.494694	-3.45251	Q5TA45	Q5TA45	Integrator complex subunit 11	CPSF3L
22.2212	22.5481	21.7172	22.4605	22.4685	24.0203	23.272	23.7138	23.3766	22.6633	22.8397	22.7776	22.9724	23.6595	23.0684	21.5271	+	+		WT_m691	+				7	7	7	28.4	28.4	28.4	51.844	0	23.365	397680000	16	2.39962	0.00261463	1.03119	3.83703	0.65183	0.211541	0.513314	1.30912	Q5TFE4	Q5TFE4	5-nucleotidase domain-containing protein 1	NT5DC1
22.4526	22.5935	22.6356	22.5946	22.4647	21.8092	22.069	21.9981	22.1095	21.9107	22.1819	22.3276	22.0094	21.8388	21.881	22.3591	+	+		WT_m691					4	4	4	3.3	3.3	3.3	171.23	0	5.9373	129390000	7	4.48555	0.000170213	-0.53512	-7.61678	0.249324	0.583673	-0.0701237	-0.60014	Q5VYS8	Q5VYS8	Terminal uridylyltransferase 7	ZCCHC6
24.7635	24.5974	24.7445	24.9223	24.602	24.4298	24.5974	24.5112	24.559	24.6404	24.6131	24.7645	24.8253	25.1667	24.7414	24.8559	+	+	+	WT_m691;WT_m718					7	7	7	17.6	17.6	17.6	60.541	0	31.761	950940000	130	1.53819	0.0149462	-0.167449	-2.5953	2.52168	0.00321053	-0.312248	-4.02215	Q6DD88	Q6DD88	Atlastin-3	ATL3
22.271	22.9837	21.7685	21.8721	22.693	22.8871	23.3122	23.2112	23.2134	23.0417	22.9759	22.3992	22.7538	22.8402	22.6583	22.3723	+	+	+	WT_m691;WT_m718					4	4	4	16.1	16.1	16.1	44.503	0	10.416	262040000	29	2.19888	0.003504	0.789244	3.53881	2.80309	0.0019187	0.502156	4.46159	Q6JBY9	Q6JBY9	CapZ-interacting protein	RCSD1
22.5376	22.9826	23.2188	23.0027	22.9458	23.2366	23.7527	23.3178	22.8978	23.0842	22.84	23.2492	23.0223	22.6074	23.1759	22.7789	+								7	7	7	8.1	8.1	8.1	123.51	0	15.375	314230000	25	0.702673	0.144396	0.250656	1.38878	0.579655	0.256061	0.221441	1.19336	Q6PKG0	Q6PKG0	La-related protein 1	LARP1
28.7053	28.6576	28.657	28.552	28.428	27.5507	27.8096	27.8622	27.5105	28.1151	27.9392	28.0485	27.5544	27.8427	27.7735	27.9043	+	+		WT_m691					19	19	19	49.3	49.3	49.3	66.526	0	276.83	9234400000	311	4.2213	0.000210526	-0.802126	-7.04671	0.0765708	0.856188	-0.0268375	-0.209983	Q6UN15	Q6UN15	Pre-mRNA 3-end-processing factor FIP1	FIP1L1
23.3248	22.7839	23.5489	23.6135	23.2549	23.3604	23.1359	23.4751	22.7895	23.1987	23.2987	22.857	23.0674	23.8401	23.2274	23.6244	+								2	2	2	16.9	16.9	16.9	21.198	0	11.231	366780000	35	0.230071	0.558509	-0.0954982	-0.560606	0.240744	0.595961	-0.113589	-0.582617	Q6UW68	Q6UW68	Transmembrane protein 205	TMEM205
27.4052	27.3745	27.0246	26.8529	27.4377	27.9204	27.933	27.8191	27.9814	27.2277	27.6115	27.3882	27.4604	27.3375	27.5458	27.0119	+	+	+	WT_m691;WT_m718					39	39	39	52.9	52.9	52.9	102	0	318.94	7275900000	312	1.93547	0.00611765	0.529856	3.15722	1.5446	0.0242246	0.400091	2.60429	Q7KZF4	Q7KZF4	Staphylococcal nuclease domain-containing protein 1	SND1
28.3033	28.2364	28.0468	28.382	28.0729	28.4304	28.6295	28.6684	28.1253	28.7694	28.6595	28.829	28.6538	28.5984	28.412	28.6129	+	+		WT_m691					44	44	44	47.7	47.7	47.7	133.94	0	146.09	9654900000	412	1.68332	0.010062	0.338783	2.79937	0.253794	0.57768	-0.074155	-0.609208	Q7L2E3	Q7L2E3	Putative ATP-dependent RNA helicase DHX30	DHX30
22.6973	22.1612	23.2409	22.9668	22.7477	22.133	21.4745	21.0794	22.3673	22.4094	22.4161	22.3111	22.4717	22.8134	22.6039	22.2175	+	+		WT_m691					3	3	3	9.8	9.8	9.8	41.881	0	7.1794	198260000	6	1.53071	0.0150909	-0.782806	-2.5848	1.00473	0.0861214	-0.503565	-1.83997	Q7LGA3	Q7LGA3	Heparan sulfate 2-O-sulfotransferase 1	HS2ST1
22.6258	22.7635	19.5881	20.7908	22.4078	22.6582	23.0435	22.8499	22.4817	23.1623	22.7462	19.5569	19.8924	21.7722	20.5621	23.1466	+	+	+	WT_m691;WT_m718			+		3	3	3	32.9	32.9	32.9	16.997	0	7.6754	193330000	10	1.16714	0.0380636	1.18844	2.0728	1.84741	0.0124082	1.83761	3.0316	Q7Z422	Q7Z422	SUZ domain-containing protein 1	SZRD1
21.7149	21.7139	19.0458	20.7254	21.497	21.4271	22.0941	20.7326	21.7684	22.7319	21.5737	19.9419	21.6278	22.2652	21.8285	18.944	+								4	4	4	6	6	6	73.182	0	8.5334	114510000	8	0.725975	0.13554	0.781922	1.42485	0.607223	0.236943	0.799824	1.23797	Q7Z5R6	Q7Z5R6	Amyloid beta A4 precursor protein-binding family B member 1-interacting protein	APBB1IP
20.8001	23.5518	23.4214	23.4726	23.5473	20.966	20.9357	23.5472	21.2815	20.1575	23.5098	20.2562	21.5034	23.257	23.3802	21.0026	+								3	3	3	6.1	6.1	6.1	86.849	0.00045704	4.2752	324790000	3	0.780977	0.116594	-1.22567	-1.50896	0.061597	0.883627	-0.146921	-0.171314	Q86TB9	Q86TB9	Protein PAT1 homolog 1	PATL1
27.5043	27.5634	27.5087	27.7669	27.2822	27.6613	27.5641	27.3992	27.5063	27.3681	27.5513	27.7428	28.0121	28.0529	27.7011	27.9176	+		+	WT_m718					38	38	38	36.9	36.9	36.9	136.37	0	132.54	7478300000	423	0.0708233	0.845457	-0.0167017	-0.19526	2.93725	0.00140541	-0.376946	-4.678	Q86VP6;O75155	Q86VP6	Cullin-associated NEDD8-dissociated protein 1	CAND1
25.0672	24.8281	24.9368	25.0259	24.6328	23.9254	24.2917	23.014	22.9077	23.2852	23.8652	23.451	23.1674	23.0598	22.9172	22.9295	+	+		WT_m691		+			6	6	6	17.9	17.9	17.9	53.502	0	9.0481	312700000	22	3.22355	0.000491228	-1.34995	-5.1568	0.881114	0.114286	0.443233	1.65901	Q8IUH3	Q8IUH3	RNA-binding protein 45	RBM45
22.1901	21.9457	21.4567	22.0705	21.8128	22.1189	22.3218	21.621	22.2253	22.2254	22.1041	21.9902	21.8718	22.1769	21.9295	21.9325	+								2	2	2	11.4	11.4	11.4	40.822	0.00046147	4.4161	147130000	4	0.643496	0.171367	0.207567	1.29592	0.466419	0.342135	0.122546	1.00391	Q8IVD9	Q8IVD9	NudC domain-containing protein 3	NUDCD3
23.0287	22.7865	23.0047	22.8449	22.9629	21.4785	21.0389	22.6514	22.6237	21.9844	19.8792	22.6633	22.4647	20.4336	22.4461	22.8595	+	+		WT_m691		+			3	2	2	3.8	2.2	2.2	110.54	0.0012568	3.2093	162640000	1	1.64598	0.0110641	-1.31617	-2.74679	0.411269	0.394736	-0.564084	-0.907272	Q8IWR0	Q8IWR0	Zinc finger CCCH domain-containing protein 7A	ZC3H7A
22.4409	22.3668	21.753	22.0206	22.1744	21.9609	23.0298	22.0602	22.4425	20.7062	22.5336	20.9738	22.3145	22.7767	22.6502	22.1521	+								3	3	3	9.9	9.9	9.9	41.29	0	7.0144	185060000	14	0.026839	0.938788	-0.0289272	-0.0773056	0.0392492	0.931009	-0.0512737	-0.111601	Q8IWS0	Q8IWS0	PHD finger protein 6	PHF6
25.2964	25.1529	25.1356	25.0778	24.925	24.597	24.4102	24.2192	24.0612	24.7179	24.7587	24.8349	24.7776	24.8845	24.3855	24.8708	+	+		WT_m691					9	9	9	16.2	16.2	16.2	96.557	0	23.176	870720000	44	2.99096	0.000842105	-0.656871	-4.76603	1.05126	0.0770402	-0.289984	-1.90714	Q8IY81	Q8IY81	pre-rRNA processing protein FTSJ3	FTSJ3
23.4809	23.1121	23.7208	23.3134	23.3434	23.0617	22.8178	23.1951	23.4641	23.3475	22.8403	23.2242	22.6322	23.4008	23.8756	23.4008	+								4	4	4	8.5	8.5	8.5	99.278	0	6.79	327280000	10	0.991792	0.0614587	-0.273019	-1.82121	0.383321	0.422516	-0.185642	-0.856977	Q8IYB7	Q8IYB7	DIS3-like exonuclease 2	DIS3L2
24.2218	24.3538	24.3951	23.8091	23.9908	24.7541	24.5866	24.8625	23.7818	24.7054	24.431	24.1444	24.5676	23.5713	23.6569	23.6659	+		+	WT_m718					14	14	14	21.2	21.2	21.2	95.32	0	43.48	1033100000	81	0.979238	0.0639178	0.366103	1.80297	1.42183	0.0320387	0.598998	2.43199	Q8N1G2	Q8N1G2	Cap-specific mRNA (nucleoside-2-O-)-methyltransferase 1	CMTR1
22.0375	19.9199	21.3626	20.5357	20.823	21.7523	21.652	21.9385	22.0568	21.2807	21.8715	21.5029	20.7302	20.4511	20.4111	21.5486	+	+	+	WT_m691;WT_m718					2	2	2	2.3	2.3	2.3	109.96	0.0031733	2.6827	64821000	4	1.37325	0.0223919	0.822882	2.36376	1.9841	0.00955656	0.829856	3.22697	Q8N283	Q8N283	Ankyrin repeat domain-containing protein 35	ANKRD35
24.1388	23.7017	23.6448	23.5324	23.601	23.6841	23.8633	23.1468	23.0947	23.2952	23.1374	23.9466	23.7725	23.953	23.9309	24.0655	+	+	+	WT_m691;WT_m718					10	10	10	5.4	5.4	5.4	251.46	0	15.009	408890000	24	1.12416	0.0425324	-0.353504	-2.01159	2.30369	0.00510112	-0.563484	-3.69362	Q8N3C0	Q8N3C0	Activating signal cointegrator 1 complex subunit 3	ASCC3
23.5733	23.4603	23.9117	23.5732	23.6116	21.349	24.3522	26.2667	24.3005	21.6589	20.6912	23.4873	23.4514	22.9536	23.4148	23.7619	+								3	2	2	4	2.7	2.7	97.903	0.0076017	2.2664	451730000	1	0.214379	0.582657	-0.52294	-0.527788	0.118022	0.782983	-0.310718	-0.312146	Q8NB90	Q8NB90	Spermatogenesis-associated protein 5	SPATA5
26.3206	26.6914	26.0736	25.535	26.7221	27.039	27.0898	27.2744	27.3061	26.9626	27.1131	26.435	26.6029	26.7419	26.7486	26.3598	+	+	+	WT_m691;WT_m718					18	18	18	45.8	45.8	45.8	47.628	0	103.33	4430700000	167	2.61294	0.00187571	0.862295	4.16264	3.64825	0.00048	0.553221	5.91528	Q8NBS9	Q8NBS9	Thioredoxin domain-containing protein 5	TXNDC5
25.2328	24.8605	24.8953	25.1317	24.6844	23.8966	24.2023	24.1473	24.031	24.3093	24.05	24.5083	24.2413	23.9069	24.0541	24.3008	+	+		WT_m691					5	5	5	11.9	11.9	11.9	50.529	0	15.787	688420000	38	4.5439	0.000173913	-0.854838	-7.74717	0.375976	0.429616	-0.0961673	-0.843597	Q8ND56	Q8ND56	Protein LSM14 homolog A	LSM14A
24.8415	24.5855	24.5966	24.7064	24.8471	24.4146	24.5118	24.2978	24.3477	24.5787	24.5229	24.9538	25.1505	24.6369	24.939	25.0895	+	+	+	WT_m691;WT_m718					8	8	8	20.2	20.2	20.2	59.151	0	20.42	931260000	72	2.36517	0.00273684	-0.269881	-3.78533	3.35883	0.000717949	-0.508385	-5.39177	Q8NF37	Q8NF37	Lysophosphatidylcholine acyltransferase 1	LPCAT1
21.7559	22.1678	22.1177	22.4383	22.1178	21.9977	21.807	21.9471	21.4925	21.7006	22.1691	22.4335	22.4617	22.551	22.2918	22.5261	+		+	WT_m718					3	3	3	10.9	10.9	10.9	51.263	0	5.8498	158800000	13	1.00023	0.0599172	-0.267165	-1.83344	3.25296	0.000853933	-0.600504	-5.20738	Q8NFQ8	Q8NFQ8	Torsin-1A-interacting protein 2	TOR1AIP2
24.1137	23.6466	23.9837	23.7342	23.8125	23.8119	23.875	23.8007	23.6944	24.1149	23.8158	23.3926	23.221	22.9786	23.3939	23.4944	+		+	WT_m718					2	2	2	3.1	3.1	3.1	54.766	0.00089767	4.0727	476800000	3	0.0207935	0.95293	-0.00600173	-0.0602809	3.33789	0.00075	0.556042	5.35501	Q8NG06	Q8NG06	E3 ubiquitin-protein ligase TRIM58	TRIM58
28.2757	28.2641	28.4536	28.3261	28.278	27.6503	27.9407	27.8928	27.6357	28.194	28.0454	28.103	28.0085	28.2608	27.9217	28.1125	+	+		WT_m691					19	19	18	22.2	22.2	21.3	93.673	0	94.575	9276700000	472	2.57005	0.00201105	-0.426381	-4.09638	0.899612	0.110118	-0.188186	-1.68635	Q8TCJ2	Q8TCJ2	Dolichyl-diphosphooligosaccharide--protein glycosyltransferase subunit STT3B	STT3B
22.9099	22.7302	22.9313	23.1801	22.7851	22.7579	22.4639	22.4453	22.9485	23.1079	22.9552	23.1133	23.0604	23.7346	23.1321	22.9993	+		+	WT_m718					2	2	2	10.1	10.1	10.1	41.488	0	13.434	268010000	23	0.403447	0.343668	-0.12754	-0.893291	1.45016	0.0300726	-0.428137	-2.47175	Q8TCT9	Q8TCT9	Minor histocompatibility antigen H13	HM13
23.0814	23.4946	23.4997	23.4488	23.059	23.1328	23.171	21.6881	20.1114	23.1138	23.0317	23.1813	22.97	22.8761	22.6237	23.1916	+								7	7	7	7.3	7.3	7.3	168.59	0	16.804	317200000	11	0.876045	0.0870224	-0.941955	-1.6515	0.48742	0.326556	-0.593788	-1.03989	Q8TEQ6	Q8TEQ6	Gem-associated protein 5	GEMIN5
23.8273	23.5754	23.6614	23.4543	23.2163	21.7495	21.3904	22.1853	21.8125	22.0346	21.8125	22.1308	22.1985	22.7727	22.2909	22.1545	+	+	+	WT_m691;WT_m718		+			6	5	5	17.2	15.9	15.9	60.082	0	14.714	254710000	37	5.85096	0	-1.71613	-11.1747	1.78133	0.0142031	-0.478688	-2.93783	Q8WVV9	Q8WVV9	Heterogeneous nuclear ribonucleoprotein L-like	HNRNPLL
22.504	23.0878	22.0793	22.0067	22.6575	22.0685	21.7647	22.5557	21.7312	21.9456	22.6012	21.6093	21.7631	22.2627	22.3066	22.2429	+								3	3	3	16.9	16.9	16.9	29.909	0	6.4533	172910000	14	0.730413	0.133809	-0.355876	-1.43168	0.130732	0.7608	0.0742407	0.342193	Q8WXX5	Q8WXX5	DnaJ homolog subfamily C member 9	DNAJC9
24.2383	24.0085	24.3682	24.5222	23.8971	23.7349	23.9348	24.25	24.1385	24.5942	24.1811	23.9285	23.9186	23.8206	23.774	24.1089	+								2	2	2	9.2	9.2	9.2	27.835	0	7.6099	617670000	26	0.15837	0.678007	-0.0679293	-0.405709	0.851305	0.124394	0.22879	1.61471	Q8WY22	Q8WY22	BRI3-binding protein	BRI3BP
25.532	25.2291	24.7823	25.5132	25.129	24.6757	24.7351	24.6217	24.6755	24.2603	24.3301	24.9234	24.729	25.0879	24.3627	24.5203	+	+		WT_m691					8	8	8	37.1	37.1	37.1	22.487	0	23.757	1010000000	49	2.79738	0.00156863	-0.687391	-4.45247	0.566139	0.2646	-0.174935	-1.17129	Q92522	Q92522	Histone H1x	H1FX
25.3273	25.317	24.647	24.8455	25.3762	25.7388	25.681	25.9284	25.929	25.5808	25.7284	25.1137	25.2649	25.0178	25.5185	24.9405	+	+	+	WT_m691;WT_m718					18	16	15	28.8	26.1	24.5	96.864	0	57.339	1815100000	102	2.79907	0.0016	0.661777	4.45517	3.31414	0.000714286	0.593325	5.3135	Q92598	Q92598	Heat shock protein 105 kDa	HSPH1
23.7741	22.6105	22.9417	23.3628	22.9824	21.7258	22.9093	23.5275	22.7308	22.8998	23.3244	23.0817	22.9842	23.3265	23.3769	23.3009	+								3	3	3	9.4	9.4	9.4	45.318	0	12.025	292720000	25	0.373143	0.374776	-0.281364	-0.838417	0.607802	0.237183	-0.361099	-1.23891	Q92665	Q92665	28S ribosomal protein S31, mitochondrial	MRPS31
24.2517	24.4237	24.6984	24.4795	24.583	25.2541	24.7402	25.1035	25.0134	24.5967	25.0259	24.5334	24.2631	24.3012	24.6922	23.9895	+	+	+	WT_m691;WT_m718					12	12	12	16.8	16.8	16.8	133.29	0	35.056	931890000	56	2.26343	0.00325217	0.468361	3.63393	2.43151	0.00384906	0.599747	3.88511	Q92835	Q92835	Phosphatidylinositol 3,4,5-trisphosphate 5-phosphatase 1	INPP5D
29.2368	29.4938	29.5151	29.2528	28.9586	28.0111	28.454	28.2664	27.9882	28.3385	28.4705	28.3244	28.1756	27.965	27.984	28.3055	+	+		WT_m691		+			19	15	15	37.9	30	30	52.063	0	176.6	8501900000	228	4.58102	0.000177778	-1.03662	-7.83101	0.396906	0.409091	0.103885	0.881543	Q92879;Q5SZQ8;Q8N6W0;Q9BZC1	Q92879	CUGBP Elav-like family member 1	CELF1
26.3811	26.2096	26.2307	26.4453	26.2914	25.9812	25.815	25.9311	25.73	25.7198	25.9012	26.0062	25.9737	26.196	26.2828	26.2897	+	+	+	WT_m691;WT_m718					18	18	18	19.2	19.2	19.2	124.34	0	41.769	2290000000	93	4.35269	0.000218182	-0.46523	-7.32605	2.42824	0.003925	-0.30328	-3.88018	Q92900	Q92900	Regulator of nonsense transcripts 1	UPF1
30.6501	30.5273	30.4775	30.3446	29.9609	28.9099	28.8729	29.0211	28.7297	28.714	28.6323	29.019	28.8411	28.8337	28.7881	28.7767	+	+		WT_m691		+			41	41	37	64.1	64.1	60.8	73.114	0	323.31	19668000000	638	6.29104	0	-1.57876	-12.5884	0.202175	0.649981	-0.0384115	-0.501872	Q92945	Q92945	Far upstream element-binding protein 2	KHSRP
25.664	25.7344	25.953	25.882	25.3953	24.4704	25.1925	25.3054	24.5409	25.1269	25.4993	25.5222	24.9491	24.9413	25.2816	25.3744	+	+		WT_m691					8	8	8	23.1	23.1	23.1	47.645	0	25.374	915240000	55	2.07838	0.00486765	-0.703194	-3.36304	0.396979	0.409863	-0.19116	-0.881674	Q92989	Q92989	Polyribonucleotide 5-hydroxyl-kinase Clp1	CLP1
23.8412	23.6814	23.3931	22.8246	24.068	24.1796	24.3523	24.2743	24.3045	24.1293	24.266	23.8408	24.0446	24.375	23.892	24.2077	+	+		WT_m691					12	12	12	13.3	13.3	13.3	128.3	0	25.211	669170000	43	2.16968	0.00371875	0.689352	3.49601	1.00931	0.0853899	0.178999	1.8466	Q93009	Q93009	Ubiquitin carboxyl-terminal hydrolase 7	USP7
25.6626	25.2572	25.5072	25.8231	25.2452	24.6925	24.7623	24.4844	24.0221	24.9927	25.025	24.7054	24.5553	24.8788	24.6407	24.6625	+	+		WT_m691					15	15	3	63.2	63.2	10.4	12.469	0	44.414	981380000	40	2.6714	0.00167442	-0.83589	-4.25362	0.0517114	0.90478	-0.0253876	-0.145209	Q969Q0	Q969Q0	60S ribosomal protein L36a-like	RPL36AL
30.1168	29.939	29.9457	29.9048	29.5391	28.3523	28.1763	28.2952	28.166	27.7813	27.8629	28.3385	28.195	28.2321	28.2168	28.1136	+	+		WT_m691		+			35	30	30	53.4	49.5	49.5	67.56	0	272.62	13872000000	426	6.46037	0	-1.78342	-13.1737	0.484156	0.328827	-0.113525	-1.03432	Q96AE4	Q96AE4	Far upstream element-binding protein 1	FUBP1
25.0521	24.9218	24.9788	25.5335	25.1373	25.2237	25.1497	25.0416	24.6873	25.3853	25.1035	25.3826	25.3657	25.8186	25.3508	25.6887	+		+	WT_m718					14	14	14	7.8	7.8	7.8	249.53	0	25.069	1351700000	57	0.0656534	0.855586	-0.0261654	-0.181891	1.88282	0.0114477	-0.422748	-3.08202	Q96BY6	Q96BY6	Dedicator of cytokinesis protein 10	DOCK10
23.2767	23.1383	23.2908	23.0086	23.0215	24.1327	24.5138	24.7826	23.9963	25.0727	24.9281	24.726	24.4687	24.8147	24.4876	24.5723	+	+		WT_m691	+				10	10	10	19.9	19.9	19.9	76.612	0	29.667	765640000	42	4.18818	0.0002	1.42388	6.97754	0.0757617	0.856476	-0.0428249	-0.20792	Q96C10	Q96C10	Probable ATP-dependent RNA helicase DHX58	DHX58
21.9199	21.9221	21.5745	21.3149	22.3462	23.0009	22.5805	22.8593	22.6168	22.7261	22.543	22.6086	21.9452	22.1008	22.354	22.4981	+	+	+	WT_m691;WT_m718					2	2	2	34.7	34.7	34.7	15.911	0	11.609	189600000	23	3.19309	0.000537815	0.905569	5.1047	1.86529	0.0119502	0.419744	3.05705	Q96C90	Q96C90	Protein phosphatase 1 regulatory subunit 14B	PPP1R14B
25.0719	24.9448	25.508	25.222	24.9244	25.1918	25.2455	24.7321	25.2946	24.8927	24.9347	25.5988	25.5247	25.6503	25.6591	25.6201	+		+	WT_m718					8	8	8	29.4	29.4	29.4	52.623	0	22.258	1338600000	41	0.252777	0.524	-0.0856486	-0.607148	3.34702	0.000708861	-0.562033	-5.37103	Q96CS3	Q96CS3	FAS-associated factor 2	FAF2
22.9499	22.6152	22.8643	22.8079	22.5573	23.0657	22.9338	22.908	22.9755	22.7438	22.9236	22.7428	22.8865	22.74	22.9889	22.578	+	+		WT_m691					3	3	3	9	9	9	49.654	0	6.5866	262540000	4	1.12639	0.0424135	0.166122	2.01478	0.935547	0.102122	0.137801	1.73919	Q96CW1	Q96CW1	AP-2 complex subunit mu	AP2M1
28.2195	28.1939	28.2299	27.9945	27.8979	26.6392	27.0962	27.0533	25.8039	27.1132	26.9498	27.4523	27.1228	27.0345	27.1421	27.1532	+	+		WT_m691		+			16	16	16	46.3	46.3	46.3	35.196	0	184.8	4452900000	224	3.48525	0.000408163	-1.33121	-5.61684	0.911212	0.106772	-0.405052	-1.70345	Q96DH6;O43347	Q96DH6	RNA-binding protein Musashi homolog 2	MSI2
21.6809	21.2693	21.4483	21.4535	21.2759	21.2834	21.6249	21.4264	21.6592	21.1998	21.8277	21.903	21.825	21.9887	21.5232	21.6296	+								2	2	2	4.5	4.5	4.5	44.596	0.00278	2.6993	102840000	28	0.253122	0.525275	0.0779832	0.607847	1.1297	0.0641232	-0.270328	-2.01949	Q96DV4	Q96DV4	39S ribosomal protein L38, mitochondrial	MRPL38
28.7306	28.5729	28.5996	28.4247	28.2613	27.9385	27.6906	27.9222	27.8295	27.5888	27.5615	28.1564	28.033	27.9885	28.1136	28.1234	+	+	+	WT_m691;WT_m718					11	11	11	31.2	31.2	31.2	43.383	0	51.837	7639400000	209	4.35315	0.000222222	-0.762624	-7.32704	2.58165	0.00293706	-0.327785	-4.11426	Q96EP5	Q96EP5	DAZ-associated protein 1	DAZAP1
25.0944	24.6477	24.9178	25.1439	24.8539	24.9204	24.6805	24.9622	24.8409	25.0338	24.5902	25.3237	25.1856	25.4571	24.9652	24.85	+		+	WT_m718					12	12	12	24.2	24.2	24.2	78.549	0	31.079	1180300000	72	0.373286	0.375336	-0.0935227	-0.83868	1.47347	0.0286174	-0.318315	-2.50447	Q96EY7	Q96EY7	Pentatricopeptide repeat domain-containing protein 3, mitochondrial	PTCD3
32.4861	32.1423	32.4083	32.1905	31.6721	29.9107	30.1328	30.2718	29.6553	30.3522	29.9289	30.2363	29.3716	30.072	29.4339	29.9658	+	+		WT_m691		+			36	34	33	74.5	72.9	71.3	61.64	0	323.31	51438000000	760	6.20368	0	-2.13791	-12.2957	0.554424	0.272485	0.226042	1.15205	Q96I24	Q96I24	Far upstream element-binding protein 3	FUBP3
22.8843	22.7171	22.8766	22.9375	22.807	23.1474	23.0093	22.9497	23.0216	23.2938	23.3266	23.51	23.0765	23.3152	23.3335	23.2366	+	+		WT_m691					3	3	3	9.1	9.1	9.1	62.228	0	10.358	332140000	28	2.20374	0.00353036	0.280269	3.54595	0.961176	0.0952905	-0.169614	-1.77666	Q96KA5	Q96KA5	Cleft lip and palate transmembrane protein 1-like protein	CLPTM1L
23.313	22.5516	22.6686	23.5573	22.8165	22.4887	22.6983	22.8137	22.4933	23.0823	23.0747	22.5891	23.3174	22.8077	22.5241	22.6747	+								6	6	6	8.2	8.2	8.2	117.01	0	12.923	267180000	15	0.448141	0.300231	-0.206222	-0.972239	0.0145087	0.977603	-0.00742982	-0.04235	Q96KR1	Q96KR1	Zinc finger RNA-binding protein	ZFR
27.8795	27.6864	27.6876	27.8019	27.6818	27.5782	27.6278	27.671	27.3497	27.7837	27.5582	27.597	27.3612	27.5166	27.5707	27.5788	+	+		WT_m691					20	20	20	32.6	32.6	32.6	69.491	0	85.388	7293100000	336	1.15037	0.039747	-0.152676	-2.04894	0.419116	0.386983	0.0699074	0.921225	Q96PK6	Q96PK6	RNA-binding protein 14	RBM14
25.2384	24.5466	24.9538	25.2177	24.7037	24.3242	24.9593	25.1233	24.2453	25.1617	24.8927	24.8495	24.6522	24.6637	25.0961	25.0891	+								10	10	10	27.5	27.5	27.5	40.453	0	29.158	1335900000	57	0.286099	0.482272	-0.147603	-0.673601	0.167529	0.702011	-0.0856711	-0.426248	Q96PM9	Q96PM9	Zinc finger protein 385A	ZNF385A
28.5533	28.3795	28.4812	28.5257	28.3224	26.9328	27.0387	27.1289	26.7205	27.2363	27.0227	27.2049	27.1729	27.1968	27.0704	27.196	+	+		WT_m691		+			13	13	13	63.5	63.5	63.5	33.24	0	99.113	4257700000	141	7.22985	0	-1.4391	-16.1623	1.02488	0.082496	-0.154878	-1.86911	Q96QR8;Q9UJV8	Q96QR8	Transcriptional activator protein Pur-beta	PURB
21.9294	22.9345	23.3489	22.9957	23.2857	22.8333	22.799	23.1755	22.6721	23.1506	23.2929	23.2054	23.6541	23.2587	23.5378	23.3181	+		+	WT_m718					2	2	2	5.6	5.6	5.6	42.548	0.00046664	4.5719	307720000	16	0.131668	0.72762	0.0883867	0.344382	1.80475	0.013696	-0.407591	-2.97102	Q96RQ1	Q96RQ1	Endoplasmic reticulum-Golgi intermediate compartment protein 2	ERGIC2
29.6983	29.682	29.5621	29.6126	29.0158	30.3271	30.3717	30.596	29.9919	30.5714	30.4895	30.8894	30.4776	30.6589	30.5891	30.9123	+	+	+	WT_m691;WT_m718					46	39	39	69.6	67	67	73.652	0	323.31	41220000000	859	3.56048	0.000294737	0.877095	5.75339	1.45979	0.0294967	-0.314185	-2.48527	Q96SI9	Q96SI9	Spermatid perinuclear RNA-binding protein	STRBP
22.674	22.8614	21.9775	23.0516	22.9133	23.4303	23.3529	23.6199	23.6812	23.2227	22.76	22.704	22.57	22.0862	22.5445	22.2715	+	+	+	WT_m691;WT_m718					3	3	3	22.4	22.4	22.4	29.965	0	43.994	315740000	7	1.72071	0.00923429	0.648951	2.85212	3.14547	0.00102128	0.909254	5.02381	Q99436	Q99436	Proteasome subunit beta type-7	PSMB7
27.332	27.1945	26.4525	26.7062	27.3322	27.7336	27.6825	27.7577	27.9204	27.3168	27.475	27.0205	27.3344	27.3649	27.455	26.9936	+	+	+	WT_m691;WT_m718					13	13	13	81.5	81.5	81.5	19.891	0	251.87	6595600000	177	2.10698	0.00445113	0.644189	3.40457	1.95741	0.00991228	0.414022	3.18866	Q99497	Q99497	Protein deglycase DJ-1	PARK7
26.1232	25.6393	26.2541	26.0857	25.406	25.2269	25.4483	25.4022	24.8475	25.2939	25.4211	25.4093	25.1372	25.4535	25.3681	25.2047	+	+		WT_m691					18	18	18	27.1	27.1	27.1	114.71	0	38.949	1460200000	70	2.19768	0.00352191	-0.628362	-3.53705	0.137152	0.75241	-0.0412613	-0.357161	Q99575	Q99575	Ribonucleases P/MRP protein subunit POP1	POP1
23.1708	23.2433	22.3791	23.4334	22.9704	22.9047	23.3765	23.4713	23.1338	22.5314	23.1079	22.6751	23.405	23.0796	23.0829	23.2067	+								6	6	6	11.3	11.3	11.3	56.44	0	14.159	319680000	27	0.0786404	0.829706	0.0482016	0.215249	0.00409731	0.993141	-0.00226644	-0.0120998	Q99615	Q99615	DnaJ homolog subfamily C member 7	DNAJC7
25.7701	25.883	25.6417	25.4885	25.471	25.5514	25.4012	25.7021	25.5197	25.2646	25.3487	25.5815	25.222	24.275	25.4015	25.516	+								5	5	5	21.1	21.1	21.1	36.224	0	12.602	1534200000	78	1.00504	0.0592517	-0.186238	-1.84041	0.564401	0.265432	0.265424	1.16844	Q99729	Q99729	Heterogeneous nuclear ribonucleoprotein A/B	HNRNPAB
28.5288	28.4253	28.536	28.5383	28.5145	28.8599	28.7391	28.7103	28.9437	28.6216	28.7122	28.5038	28.639	28.7595	28.6649	28.3911	+	+	+	WT_m691;WT_m718					32	32	32	73.3	73.3	73.3	59.366	0	226.98	15572000000	511	2.86973	0.00126761	0.255859	4.56849	1.2555	0.0473828	0.172792	2.19794	Q99832	Q99832	T-complex protein 1 subunit eta	CCT7
25.0114	24.9553	24.3437	24.5017	24.8031	25.7157	25.6553	25.7448	25.8219	25.5846	25.8767	25.9462	26.0769	25.9661	25.89	25.7031	+	+	+	WT_m691;WT_m718	+				9	9	9	34.2	34.2	34.2	42.461	0	40.361	1618500000	58	4.64533	0.0002	1.01013	7.97791	1.46755	0.0289733	-0.18329	-2.49616	Q99873;Q9NR22	Q99873	Protein arginine N-methyltransferase 1	PRMT1
23.171	21.9377	20.2623	19.396	23.1845	23.7266	23.307	23.911	23.701	24.7356	23.2931	20.5608	20.8439	23.0822	19.7343	20.9952	+	+	+	WT_m691;WT_m718	+		+		2	2	2	3.8	3.8	3.8	77.436	0.0047022	2.5285	242900000	4	1.81919	0.00752381	2.18873	2.9915	3.09219	0.00103093	2.73577	4.93412	Q9BQL6	Q9BQL6	Fermitin family homolog 1	FERMT1
27.2778	27.3272	27.1492	27.4661	27.0998	26.4317	26.5412	26.5816	26.3052	27.1475	26.7589	27.139	27.1404	27.5767	26.7717	27.1277	+	+	+	WT_m691;WT_m718					4	4	4	39.5	39.5	39.5	15.225	0	25.822	4103900000	109	2.73433	0.0017	-0.636336	-4.35247	1.79981	0.0138254	-0.523416	-2.96401	Q9BRT6	Q9BRT6	Protein LLP homolog	LLPH
24.7155	24.5433	24.6595	25.1035	24.7105	24.4593	24.6143	24.405	24.4108	24.5143	24.2732	25.3056	25.5378	25.0755	24.9301	25.3009	+	+	+	WT_m691;WT_m718					7	7	7	44.2	44.2	44.2	20.713	0	15.778	1019000000	25	1.83176	0.0073033	-0.300353	-3.00936	4.32731	0.000142857	-0.783871	-7.27147	Q9BSD7	Q9BSD7	Cancer-related nucleoside-triphosphatase	NTPCR
24.0184	24.6463	23.7971	23.4684	24.5241	24.9548	24.9706	25.2549	25.1141	23.9573	24.6982	24.584	24.6316	24.6713	24.5922	24.2136	+	+		WT_m691					3	3	3	17.2	17.2	17.2	30.692	0	10.769	1012600000	19	1.49875	0.0163704	0.734148	2.53994	0.639132	0.218837	0.286454	1.28899	Q9BTT0	Q9BTT0	Acidic leucine-rich nuclear phosphoprotein 32 family member E	ANP32E
30.646	30.4641	30.6936	30.5793	30.2794	29.2946	29.4672	29.5676	29.1546	29.7026	29.4909	29.8556	29.7614	29.6617	29.5073	29.7109	+	+	+	WT_m691;WT_m718		+			34	34	34	45.7	45.7	45.7	95.737	0	323.31	28117000000	728	5.3787	0	-1.08623	-9.81438	1.44948	0.0299672	-0.253126	-2.47079	Q9BUJ2	Q9BUJ2	Heterogeneous nuclear ribonucleoprotein U-like protein 1	HNRNPUL1
28.8928	28.8274	28.8817	29.0034	28.6107	28.0671	28.2932	28.4023	28.0428	28.498	28.2921	28.5193	28.409	28.5055	28.3418	28.5169	+	+	+	WT_m691;WT_m718					30	30	30	56.3	56.3	56.3	61.992	0	242.3	11753000000	521	3.5602	0.000291667	-0.577281	-5.75289	1.25471	0.047233	-0.192585	-2.19683	Q9BVP2	Q9BVP2	Guanine nucleotide-binding protein-like 3	GNL3
24.6211	24.7875	24.1468	22.1011	25.0807	25.9113	25.6125	25.9785	25.9972	24.7619	25.5312	24.9686	24.818	24.5467	25.4024	24.6607	+	+	+	WT_m691;WT_m718	+				10	10	10	47.6	47.6	47.6	41.35	0	109.49	1534900000	85	1.69966	0.009625	1.48462	2.82241	1.82691	0.0130526	0.752749	3.00247	Q9BWD1	Q9BWD1	Acetyl-CoA acetyltransferase, cytosolic	ACAT2
23.0757	22.7399	23.4992	22.5842	23.3321	22.6901	22.5451	22.8516	22.5085	22.9565	22.4959	22.5727	22.3201	22.7045	22.9479	22.3858	+	+		WT_m691					5	5	5	12	12	12	63.574	0	11.301	235380000	19	1.17321	0.0375392	-0.371616	-2.08143	0.278238	0.542486	0.0884392	0.658111	Q9BWE0	Q9BWE0	Replication initiator 1	REPIN1
23.7035	23.4966	23.2728	23.869	23.1969	23.2938	23.3187	23.2548	23.5975	22.9984	23.4511	23.5813	23.7677	23.5572	23.1987	23.6035	+								3	3	3	45.3	45.3	45.3	10.135	0	9.3589	386370000	53	0.641349	0.172269	-0.188723	-1.29251	0.974792	0.091969	-0.222637	-1.7965	Q9BWJ5	Q9BWJ5	Splicing factor 3B subunit 5	SF3B5
21.3064	21.7893	22.0794	20.8454	22.5455	22.7973	22.8733	22.8404	22.8172	22.8378	22.7729	21.3746	21.8358	21.5658	22.0939	21.8982	+	+	+	WT_m691;WT_m718	+		+		2	2	2	22.7	22.7	22.7	17.162	0	27.666	177750000	14	2.60346	0.00185475	1.10995	4.14795	5.16345	0	1.06946	9.24282	Q9BX68	Q9BX68	Histidine triad nucleotide-binding protein 2, mitochondrial	HINT2
23.5064	23.386	23.9469	23.641	23.2829	23.8292	23.6934	23.5423	23.6471	23.6244	23.7221	23.6061	23.6143	23.9544	23.5746	23.6041	+								3	3	3	19.9	19.9	19.9	34.919	0	12.712	470330000	52	0.52059	0.240386	0.123787	1.09589	0.0254995	0.958801	0.00572618	0.0735519	Q9BYD3	Q9BYD3	39S ribosomal protein L4, mitochondrial	MRPL4
24.9634	24.7271	24.6105	24.7236	24.6764	23.8279	24.2484	24.2156	24.095	24.2811	24.2644	24.227	24.0805	24.3601	24.0576	23.7546	+	+		WT_m691					6	6	6	27.6	27.6	27.6	34.222	0	15.403	711460000	15	3.77233	0.000197531	-0.584812	-6.14903	0.198306	0.655725	0.0594454	0.493581	Q9BYG3	Q9BYG3	MKI67 FHA domain-interacting nucleolar phosphoprotein	NIFK
28.1521	27.981	28.158	27.9297	27.6986	26.4952	26.952	26.8392	26.3718	26.9002	26.8336	27.3883	26.9422	26.9777	27.1786	27.0224	+	+	+	WT_m691;WT_m718		+			28	28	28	31.7	31.7	31.7	145.89	0	146.84	5394800000	365	5.25705	0	-1.25189	-9.48784	1.7043	0.0170112	-0.369853	-2.82896	Q9C0J8	Q9C0J8	pre-mRNA 3 end processing protein WDR33	WDR33
23.2017	22.7673	23.1282	22.9842	22.9792	22.6014	22.9125	22.9484	23.0075	22.7128	23.0318	23.0303	23.1414	23.0148	22.8072	22.9382	+								4	4	4	5.7	5.7	5.7	108.58	0	10.885	264700000	39	0.701505	0.144515	-0.143053	-1.38697	0.623964	0.227501	-0.1173	-1.26482	Q9H0D6	Q9H0D6	5-3 exoribonuclease 2	XRN2
24.3255	24.7205	23.3104	22.8306	24.9204	25.2649	25.2543	25.1183	25.2637	25.2643	25.3505	24.3209	24.0155	23.9954	24.9551	24.8588	+	+	+	WT_m691;WT_m718	+				2	2	2	31.2	31.2	31.2	10.438	0	22.068	1047300000	36	2.06048	0.00493617	1.23118	3.33712	2.7638	0.00215625	0.82354	4.39909	Q9H299	Q9H299	SH3 domain-binding glutamic acid-rich-like protein 3	SH3BGRL3
27.5782	27.6065	27.6458	27.6413	27.3041	26.4446	26.718	26.9796	26.5869	27.0521	26.6931	27.2907	26.8924	26.8832	26.6337	26.9148	+	+		WT_m691					25	25	25	36.2	36.2	36.2	114.76	0	124.88	3589000000	171	4.09265	0.0001875	-0.809472	-6.78076	0.617878	0.230301	-0.177233	-1.25508	Q9H2U1	Q9H2U1	ATP-dependent RNA helicase DHX36	DHX36
21.2949	21.5985	21.0053	21.3199	20.965	21.2186	21.056	20.8269	20.9815	21.1845	21.0069	21.692	21.8316	21.7213	21.6219	21.1108	+		+	WT_m718					3	3	3	6.6	6.6	6.6	83.573	0	9.2523	92798000	44	0.809987	0.10632	-0.190971	-1.55281	2.64125	0.00242336	-0.54978	-4.2066	Q9H3S1	Q9H3S1	Semaphorin-4A	SEMA4A
23.3565	23.4868	22.6706	22.6686	23.4475	23.8901	23.5808	23.8377	23.8265	23.7269	23.812	23.521	23.1635	23.3553	23.573	23.2184	+	+	+	WT_m691;WT_m718					5	5	5	27.2	27.2	27.2	24.95	0	34.013	449950000	45	2.30836	0.00292727	0.653024	3.70056	2.93895	0.00143119	0.412762	4.68078	Q9H444	Q9H444	Charged multivesicular body protein 4b	CHMP4B
20.6244	20.9884	19.8291	21.4496	21.5397	22.1801	22.5591	22.6564	22.8834	22.4047	22.4457	21.9606	22.7205	22.6046	22.3334	21.6358	+	+		WT_m691	+				7	7	7	18.2	18.2	18.2	72.595	0	18.422	197220000	24	3.37965	0.000377358	1.63534	5.42847	0.63177	0.223241	0.270589	1.27728	Q9H4A4	Q9H4A4	Aminopeptidase B	RNPEP
21.2595	20.7051	21.1776	21.2422	21.1596	21.8831	21.4605	21.4619	19.4168	21.202	21.4868	21.3353	22.8684	21.9954	21.8788	21.1514	+								2	2	2	5.9	5.9	5.9	38.21	0.00085034	3.3697	88859000	5	0.0371704	0.918046	0.0430861	0.105916	0.738966	0.168927	-0.693994	-1.44484	Q9H832	Q9H832	Ubiquitin-conjugating enzyme E2 Z	UBE2Z
23.5458	22.9151	23.2291	23.1516	22.6674	22.8157	23.0289	22.66	22.6922	22.6565	22.9112	23.0817	22.9332	23.1172	22.9099	22.3961	+	+		WT_m691					5	5	5	19.3	19.3	19.3	37.535	0	11.253	284000000	22	1.14734	0.0398354	-0.30773	-2.04463	0.294352	0.523636	-0.093516	-0.689745	Q9H9J2	Q9H9J2	39S ribosomal protein L44, mitochondrial	MRPL44
22.2633	22.5998	22.6436	21.3474	21.868	21.7439	21.0837	20.684	19.8677	22.0762	19.8271	22.4535	21.9343	22.164	22.397	22.1588	+	+	+	WT_m691;WT_m718		+		+	4	4	4	14.8	14.8	14.8	47.254	0	11.185	97558000	12	1.57911	0.0133152	-1.26401	-2.65276	1.90236	0.0110598	-1.34113	-3.1099	Q9HB19	Q9HB19	Pleckstrin homology domain-containing family A member 2	PLEKHA2
25.5015	25.4808	25.6865	25.7612	25.2693	24.8893	25.2746	25.2881	24.9148	25.3828	25.3157	25.3754	25.4158	25.5085	25.1046	25.2426	+	+		WT_m691					4	4	4	5.7	5.7	5.7	78.395	0	16.84	1393600000	46	1.75326	0.00880466	-0.36234	-2.8981	0.646075	0.214601	-0.151823	-1.30001	Q9HB58	Q9HB58	Sp110 nuclear body protein	SP110
25.1557	24.8897	25.4887	25.1261	25.1176	24.7985	24.7888	24.9183	24.8018	24.6631	24.7225	25.2297	25.1863	24.9044	24.9406	25.2454	+	+	+	WT_m691;WT_m718					4	4	4	20.4	20.4	20.4	34.905	0	37.164	1112400000	42	2.46485	0.00227979	-0.373407	-3.93559	2.59625	0.00270423	-0.319119	-4.1368	Q9HC07	Q9HC07	Transmembrane protein 165	TMEM165
20.6717	20.4043	19.564	20.2055	20.9391	20.6978	20.9429	21.4151	21.1205	21.3323	21.1929	20.5868	20.2599	20.7115	20.7697	20.2157	+	+	+	WT_m691;WT_m718					3	3	3	4.8	4.8	4.8	108.91	0	6.1285	69403000	11	1.92262	0.00629677	0.760019	3.13883	2.41329	0.00417178	0.6082	3.85762	Q9HC35	Q9HC35	Echinoderm microtubule-associated protein-like 4	EML4
23.8722	23.5774	23.9592	23.9405	23.6211	23.3637	22.8022	22.9087	22.4661	22.6654	22.6134	23.5075	22.7482	22.9632	23.0658	23.5972	+	+		WT_m691					6	6	6	9.1	9.1	9.1	113.67	0	13.785	280190000	22	3.80211	0.000205128	-0.990806	-6.20604	0.997074	0.0875158	-0.373124	-1.82887	Q9HCE1	Q9HCE1	Putative helicase MOV-10	MOV10
21.8507	21.921	22.2528	22.0749	22.0725	22.3281	22.6051	22.7603	22.5372	22.6364	22.728	22.5721	21.4095	22.0467	21.7089	22.5668	+	+	+	WT_m691;WT_m718					3	3	3	19	19	19	23.598	0	5.1815	180490000	15	3.68502	0.000190476	0.564822	5.98395	1.43342	0.0311688	0.538375	2.44826	Q9HCN8	Q9HCN8	Stromal cell-derived factor 2-like protein 1	SDF2L1
24.7378	24.7691	24.8648	24.7071	24.1794	23.9683	23.6038	23.9958	23.3228	24.2879	24.1088	24.2689	23.7478	24.3097	24.2724	24.1014	+	+		WT_m691					12	12	12	18.5	18.5	18.5	100.01	0	26.355	593560000	39	2.49448	0.00204255	-0.770421	-3.98063	0.706638	0.185451	-0.258825	-1.39494	Q9HCS7	Q9HCS7	Pre-mRNA-splicing factor SYF1	XAB2
22.5933	22.5214	21.0796	22.7746	22.0818	20.5973	22.7061	22.6582	22.3192	22.8636	21.7934	23.5525	23.3535	20.3888	22.4178	21.0584	+								4	4	4	18.4	18.4	18.4	29.45	0	5.6662	207280000	4	0.0400252	0.912608	-0.0538308	-0.113718	0.00103944	0.99738	0.00210145	0.00308033	Q9HD33	Q9HD33	39S ribosomal protein L47, mitochondrial	MRPL47
25.6704	25.4111	25.4082	25.7468	25.1648	24.8606	24.9896	24.9117	24.8555	25.0147	24.6972	24.8835	25.0907	25.0069	24.6504	25.2287	+	+		WT_m691					9	9	9	35.7	35.7	35.7	27.569	0	23.147	1145800000	70	3.43403	0.00039604	-0.592048	-5.525	0.362081	0.444414	-0.0838197	-0.818092	Q9NP64	Q9NP64	Nucleolar protein of 40 kDa	ZCCHC17
23.0926	23.4686	20.7971	20.6578	23.452	24.2349	24.5064	24.086	24.2042	23.8209	23.7723	23.2768	23.8279	23.1461	23.7423	22.8605	+	+	+	WT_m691;WT_m718	+				9	9	9	36.6	36.6	36.6	30.608	0	26.974	538120000	13	1.85952	0.00699387	1.81051	3.04882	2.20802	0.0057754	0.733385	3.55224	Q9NQR4	Q9NQR4	Omega-amidase NIT2	NIT2
31.4986	31.6293	31.597	31.3845	31.6947	31.4979	20.001	31.6915	22.1444	31.8701	19.8469	26.2262	31.4417	22.2256	31.5205	31.7249	+	+		WT_m691					2	2	2	2.4	2.4	2.4	202.79	0.0020559	3.0126	81722000000	2	1.08678	0.0471604	-5.38552	-1.95815	0.328906	0.48084	-2.4525	-0.756103	Q9NQT8	Q9NQT8	Kinesin-like protein KIF13B	KIF13B
26.2177	26.0667	25.9993	26.247	25.5042	25.1808	25.1663	25.0878	24.8476	24.8699	25.3452	25.2186	25.2448	25.4043	25.0542	24.9831	+	+		WT_m691					15	15	14	24.4	24.4	22.5	87.343	0	49.889	1367900000	109	3.80097	0.000202532	-0.924062	-6.20385	0.402665	0.403701	-0.098052	-0.89189	Q9NR30	Q9NR30	Nucleolar RNA helicase 2	DDX21
23.4588	23.4191	22.5224	22.8568	23.5909	24.1916	24.2351	24.1148	24.3242	23.885	24.2037	23.3644	23.4741	23.4957	23.5139	22.8805	+	+	+	WT_m691;WT_m718					5	5	5	22.6	22.6	22.6	40.307	0	25.419	544480000	32	3.14393	0.000617886	0.989477	5.02121	3.89913	0.000540541	0.813365	6.3941	Q9NR45	Q9NR45	Sialic acid synthase	NANS
24.3881	24.8785	24.7524	24.6539	24.6724	25.6568	25.0987	25.2952	25.3453	24.9713	25.1847	24.896	25.3566	24.2958	25.1029	24.9967	+	+		WT_m691					7	7	7	25.3	25.3	25.3	44.743	0	29.891	1320900000	33	2.86243	0.00127778	0.5896	4.55672	0.921106	0.10518	0.32909	1.718	Q9NTK5	Q9NTK5	Obg-like ATPase 1	OLA1
19.9953	20.8086	21.1074	19.8683	22.3287	20.6885	22.8377	21.7652	22.4796	23.4609	21.5259	19.7211	19.656	20.5658	21.3495	22.6696	+	+		WT_m691					4	4	4	21.9	21.9	21.9	33.932	0	12.522	117640000	6	1.23209	0.0318114	1.30468	2.16486	1.09255	0.0695847	1.33393	1.96642	Q9NUJ1	Q9NUJ1	Mycophenolic acid acyl-glucuronide esterase, mitochondrial	ABHD10
28.377	27.9832	28.2873	28.443	27.9618	28.6161	28.7456	28.6256	28.1121	28.6526	28.524	28.7278	28.6131	28.6674	28.4523	28.5751	+	+		WT_m691					30	27	27	56.7	54	54	62.608	0	169.66	10410000000	430	1.44998	0.0184271	0.335518	2.4715	0.228856	0.612418	-0.0611225	-0.558086	Q9NUL3	Q9NUL3	Double-stranded RNA-binding protein Staufen homolog 2	STAU2
22.1355	21.5751	22.1567	21.3493	22.0246	21.8805	22.1031	22.1453	21.6915	21.222	21.7159	22.1904	21.7277	21.6574	21.6667	21.3952	+								3	3	3	9.3	9.3	9.3	33.11	0	6.1335	117410000	35	0.0966905	0.791662	-0.0551932	-0.260414	0.130581	0.759823	0.0655847	0.341837	Q9NUL5	Q9NUL5	UPF0515 protein C19orf66	C19orf66
25.6801	25.6898	25.561	25.9394	25.2975	25.131	25.4657	25.3457	24.9891	25.3685	25.1199	25.425	25.4746	25.1353	25.1339	25.3038	+	+		WT_m691					2	2	2	7	7	7	22.354	0	10.9	1411100000	57	1.9443	0.00601967	-0.396923	-3.16986	0.226639	0.614749	-0.0578859	-0.553477	Q9NWT8	Q9NWT8	Aurora kinase A-interacting protein	AURKAIP1
24.6083	23.9898	24.4319	24.1013	24.1087	23.3231	23.6865	23.499	23.8044	23.8901	23.6518	23.8208	23.8625	23.6779	23.0802	23.5052	+	+		WT_m691					3	3	3	45.8	45.8	45.8	17.201	0	11.017	455370000	39	2.71042	0.00167273	-0.605512	-4.3148	0.128067	0.763779	0.0531542	0.335937	Q9NX24	Q9NX24	H/ACA ribonucleoprotein complex subunit 2	NHP2
25.081	24.8945	24.312	25.0667	24.4316	23.4067	23.9589	23.6592	23.6018	23.4214	23.593	24.0339	23.6469	23.7408	23.4187	23.709	+	+		WT_m691		+			3	3	3	18	18	18	22.348	0	6.1185	544390000	23	4.04941	0.000181818	-1.15036	-6.693	0.358327	0.448494	-0.103041	-0.811156	Q9NY12	Q9NY12	H/ACA ribonucleoprotein complex subunit 1	GAR1
21.552	24.0678	22.7097	20.5645	21.5294	23.7039	24.672	23.8782	23.8898	23.7913	23.8784	24.3477	23.3786	23.8264	23.6995	23.3098	+	+		WT_m691	+				8	8	8	20.9	20.9	20.9	82.588	0	40.497	509290000	10	2.05758	0.00491549	1.88425	3.33292	0.52948	0.291234	0.256515	1.11074	Q9NY33	Q9NY33	Dipeptidyl peptidase 3	DPP3
21.7514	22.1255	22.4485	22.4837	21.6506	21.5682	21.7285	21.5865	20.267	21.8843	21.0413	21.5371	21.1345	21.5944	21.1088	21.277	+	+		WT_m691					2	2	2	10.1	10.1	10.1	21.514	0.0020458	2.9758	96561000	11	1.39128	0.0213641	-0.745946	-2.38908	0.0188158	0.973501	0.0156162	0.0546642	Q9NZE8	Q9NZE8	39S ribosomal protein L35, mitochondrial	MRPL35
22.0373	20.8219	20.0689	21.085	22.3859	22.8824	22.6804	23.1569	23.5316	22.4215	22.4995	22.4492	22.158	22.154	22.8289	21.9088	+	+	+	WT_m691;WT_m718	+				3	3	3	21.6	21.6	21.6	37.551	0	11.903	217470000	10	2.33137	0.00287037	1.58223	3.73482	1.37213	0.0361911	0.562261	2.36219	Q9NZL9	Q9NZL9	Methionine adenosyltransferase 2 subunit beta	MAT2B
26.7011	26.5868	26.5866	26.6532	26.4165	25.8746	26.0552	25.8722	25.7134	26.2717	26.2167	26.5037	26.2512	26.3812	26.1642	26.3173	+	+	+	WT_m691;WT_m718					10	10	10	38.9	38.9	38.9	33.419	0	34.772	2513800000	139	3.39957	0.000384615	-0.588204	-5.4637	1.754	0.0147481	-0.322882	-2.89915	Q9P015	Q9P015	39S ribosomal protein L15, mitochondrial	MRPL15
24.8344	24.6706	25.1111	24.9266	24.5352	24.3045	24.7016	24.3204	24.1176	24.4342	24.2841	25.0161	24.4269	24.5808	24.2824	24.4809	+	+		WT_m691					5	5	5	25.3	25.3	25.3	28.669	0	14.228	765920000	51	2.24475	0.00326809	-0.455186	-3.60633	0.696731	0.189318	-0.19705	-1.37954	Q9P031	Q9P031	Thyroid transcription factor 1-associated protein 26	CCDC59
28.4995	28.5655	28.6359	28.4652	28.388	27.3365	27.6918	27.3905	27.2051	27.9367	27.7169	27.738	27.6474	27.5452	27.6062	27.7437	+	+		WT_m691					31	31	31	56.8	56.8	56.8	88.486	0	233.12	8367800000	325	4.36131	0.000226415	-0.964601	-7.34466	0.37573	0.429108	-0.109853	-0.843148	Q9P2I0	Q9P2I0	Cleavage and polyadenylation specificity factor subunit 2	CPSF2
21.4586	21.8263	21.7026	21.7598	21.9216	22.0307	22.0621	22.1528	22.0005	21.9548	21.9869	21.5218	21.7228	21.9345	21.9645	21.813	+	+	+	WT_m691;WT_m718					2	2	2	11.3	11.3	11.3	38.449	0.00084854	3.3555	149880000	2	2.41617	0.00262	0.297508	3.86197	1.85472	0.0123457	0.23998	3.042	Q9UBE0	Q9UBE0	SUMO-activating enzyme subunit 1;SUMO-activating enzyme subunit 1, N-terminally processed	SAE1
23.2305	22.2023	22.8949	23.0011	22.5032	22.9159	23.0646	23.2785	23.3243	22.7771	23.3788	22.5949	22.4054	21.9894	22.9782	22.4858	+		+	WT_m718					4	4	4	19.7	19.7	19.7	25.059	0	8.9713	295130000	19	0.973221	0.0649476	0.356776	1.79421	2.16996	0.00615228	0.632482	3.49642	Q9UBQ5	Q9UBQ5	Eukaryotic translation initiation factor 3 subunit K	EIF3K
21.6159	22.1512	19.9544	21.1304	21.8401	22.6452	22.6598	22.6411	22.0799	22.515	22.4991	21.9361	20.2057	19.8338	21.7898	21.2655	+	+	+	WT_m691;WT_m718	+		+		2	2	2	5.2	5.2	5.2	70.182	0.0020517	2.9925	135210000	13	1.99324	0.00540067	1.16829	3.24011	2.38259	0.00421053	1.50052	3.81145	Q9UBU9	Q9UBU9	Nuclear RNA export factor 1	NXF1
22.3189	22.1748	22.5178	22.1511	22.7512	23.1079	23.8474	22.6974	22.6286	22.7467	23.3215	22.4849	22.8688	22.6081	22.602	22.9793	+	+		WT_m691					4	4	4	8.6	8.6	8.6	88.754	0	9.9295	257800000	8	1.73216	0.00904899	0.675498	2.86828	0.796801	0.143848	0.349631	1.53292	Q9UBV2	Q9UBV2	Protein sel-1 homolog 1	SEL1L
24.2828	24.1561	23.9396	24.1824	23.4775	23.6883	23.3577	23.6509	23.3995	23.079	23.7312	23.9425	23.9052	24.2811	24.0508	24.204	+	+	+	WT_m691;WT_m718					2	2	2	38.1	38.1	38.1	7.3084	0	6.3917	517180000	30	1.84672	0.00713939	-0.523248	-3.03062	2.83168	0.00169492	-0.592297	-4.5073	Q9UDW1	Q9UDW1	Cytochrome b-c1 complex subunit 9	UQCR10
27.644	27.4835	27.5376	27.8909	27.522	26.9555	27.1255	27.2124	26.8943	27.5565	27.2625	27.5343	27.6285	27.8457	27.5066	27.5549	+	+	+	WT_m691;WT_m718					26	26	26	43.3	43.3	43.3	71.289	0	75.119	5962300000	366	2.20008	0.00351807	-0.447794	-3.54057	2.30099	0.00507263	-0.446195	-3.6896	Q9UG63	Q9UG63	ATP-binding cassette sub-family F member 2	ABCF2
25.7641	25.9468	25.8042	26.0122	25.6075	25.3492	25.414	25.3899	25.2543	25.478	25.89	25.721	25.758	25.901	25.4721	26.2082	+	+	+	WT_m691;WT_m718					11	11	11	19.7	19.7	19.7	87.996	0	29.28	1749200000	32	1.8672	0.00681481	-0.364411	-3.05976	1.37034	0.036381	-0.349494	-2.35966	Q9UGP8	Q9UGP8	Translocation protein SEC63 homolog	SEC63
21.1737	20.6173	20.5702	22.3672	20.4098	20.0812	20.6124	21.31	20.7369	21.1102	20.9363	20.8455	19.826	20.1308	20.4195	20.1995	+								3	3	2	4.6	4.6	3	109.86	0	6.1911	64528000	12	0.253194	0.526147	-0.229778	-0.607993	1.16816	0.0581243	0.513572	2.07425	Q9UGR2	Q9UGR2	Zinc finger CCCH domain-containing protein 7B	ZC3H7B
23.3268	23.2304	22.5124	22.675	23.5058	23.9398	23.8162	23.6012	23.1527	24.1834	23.3911	22.9591	23.0436	23.1267	23.8665	22.9694	+	+		WT_m691					4	4	4	33.8	33.8	33.8	16.648	0	28.89	423160000	18	1.53542	0.0149812	0.630637	2.59141	1.20428	0.0536928	0.487661	2.12549	Q9UHV9	Q9UHV9	Prefoldin subunit 2	PFDN2
20.9769	20.9512	20.5748	21.1511	21.6783	23.1581	22.7681	22.4697	22.3865	22.8981	22.1686	21.3521	21.6137	20.2609	21.2426	21.3227	+	+	+	WT_m691;WT_m718	+		+		2	2	2	18.8	18.8	18.8	28.932	0	7.9158	138440000	20	4.10906	0.000190476	1.57507	6.81427	3.44932	0.000611111	1.48313	5.55232	Q9UHY7	Q9UHY7	Enolase-phosphatase E1	ENOPH1
25.145	25.2869	25.0204	25.056	25.3492	25.523	25.5834	25.8371	25.4809	25.2717	25.5535	25.3018	25.1505	25.4331	25.2868	25.124	+	+	+	WT_m691;WT_m718					12	12	12	38.5	38.5	38.5	44.619	0	45.454	1554400000	143	2.29679	0.00300452	0.370113	3.68336	1.77074	0.014332	0.282321	2.92283	Q9UI08	Q9UI08	Ena/VASP-like protein	EVL
25.1129	24.6312	24.5649	24.8013	24.9945	23.8722	24.2115	24.6384	23.6593	24.8658	24.751	24.3197	24.3015	24.9734	24.3934	24.7972	+	+		WT_m691					8	8	8	9.7	9.7	9.7	116.85	0	16.005	776090000	22	1.12128	0.0428517	-0.487949	-2.00749	0.392727	0.413377	-0.224008	-0.87401	Q9UII4	Q9UII4	E3 ISG15--protein ligase HERC5	HERC5
22.3521	24.02	21.2552	22.0515	23.2145	24.4331	23.9908	24.1406	24.0833	23.338	24.0595	22.6409	22.6152	23.3479	23.3958	22.266	+	+	+	WT_m691;WT_m718	+		+		8	8	8	25.8	25.8	25.8	48.207	0	37.502	546970000	65	1.89475	0.0065443	1.42891	3.09903	2.80453	0.00193443	1.15439	4.46388	Q9UJU6	Q9UJU6	Drebrin-like protein	DBNL
26.4008	26.6604	26.5355	26.6366	26.3022	25.7964	25.9895	25.9641	25.7451	26.0737	25.776	26.0779	25.8205	25.6795	26.0611	25.9972	+	+		WT_m691					16	16	16	36.4	36.4	36.4	77.485	0	65.152	2461500000	136	4.23528	0.000214286	-0.616309	-7.07606	0.153124	0.728158	-0.0364401	-0.393834	Q9UKF6	Q9UKF6	Cleavage and polyadenylation specificity factor subunit 3	CPSF3
21.7162	23.4477	22.6659	23.483	23.6921	23.6613	23.8535	24.0793	24.3291	24.1597	24.0583	23.3885	23.2206	22.9583	23.4476	23.5871	+	+	+	WT_m691;WT_m718	+				5	5	5	29.2	29.2	29.2	24.327	0	13.811	506040000	25	1.79006	0.00808235	1.02255	2.95019	3.06023	0.0010101	0.703097	4.88073	Q9UKK9	Q9UKK9	ADP-sugar pyrophosphatase	NUDT5
23.244	23.0433	23.3456	23.2127	23.1155	23.268	23.4251	23.3376	23.2473	23.2618	23.3077	23.6572	23.4333	23.139	23.442	23.4492	+	+		WT_m691					4	4	4	14.7	14.7	14.7	32.463	0	7.7385	343920000	44	1.1653	0.038078	0.11571	2.07018	0.739354	0.169117	-0.116216	-1.44543	Q9UKM9	Q9UKM9	RNA-binding protein Raly	RALY
25.6201	25.7014	25.7318	25.3124	25.3531	24.1048	24.4017	24.5705	23.9495	24.4102	24.1422	24.631	24.4254	24.025	24.2703	24.3428	+	+		WT_m691		+			18	18	13	27.2	27.2	20.1	97.207	0	96.505	687050000	98	5.33042	0	-1.28066	-9.68369	0.223954	0.618012	-0.075767	-0.54788	Q9UKV8	Q9UKV8	Protein argonaute-2	AGO2
25.0998	25.4702	25.1616	25.0414	24.6775	22.5447	23.7235	23.7124	23.5544	23.7785	23.5192	23.8865	24.0682	23.6233	23.834	23.5147	+	+		WT_m691		+			14	9	9	21.6	14.5	14.5	97.213	0	29.2	474020000	24	4.08255	0.000184615	-1.618	-6.76019	0.693126	0.190394	-0.313247	-1.37393	Q9UL18;Q9H9G7;Q9HCK5	Q9UL18;Q9H9G7	Protein argonaute-1;Protein argonaute-3	AGO1;AGO3
28.7272	28.5039	28.8704	28.5856	28.5177	29.3558	29.5363	29.6579	29.2956	29.7725	29.6087	29.6525	29.4824	29.5624	29.3606	29.523	+	+		WT_m691					21	21	21	73.1	73.1	73.1	32.932	0	323.31	20898000000	520	4.9309	0	0.89684	8.65654	0.0854173	0.84098	0.0216175	0.232364	Q9UL40	Q9UL40	Zinc finger protein 346	ZNF346
23.7969	23.8153	23.8554	23.8475	23.64	24.1522	24.2405	23.986	24.0371	24.1363	24.546	23.7299	23.9088	24.6625	24.1911	23.5713	+	+		WT_m691					7	7	3	14.8	14.8	7.6	62.518	0	63.989	593620000	40	2.54489	0.00202174	0.391992	4.05771	0.391096	0.413544	0.170284	0.871065	Q9UMX0	Q9UMX0	Ubiquilin-1	UBQLN1
22.2238	22.3148	21.9279	22.1491	22.2871	21.0549	22.035	21.6153	21.7199	21.5398	21.5184	21.6557	21.7157	21.6926	21.3754	21.4231	+	+		WT_m691					3	3	3	4.1	4.1	4.1	140.26	0	5.4741	115450000	7	2.38915	0.00258937	-0.599993	-3.8213	0.0175182	0.973397	0.00804825	0.0509664	Q9UPT8	Q9UPT8	Zinc finger CCCH domain-containing protein 4	ZC3H4
29.7545	29.6992	29.6495	29.6789	29.4035	30.366	30.5817	30.6956	30.332	30.7971	30.7055	30.8899	30.7539	30.7948	30.6055	30.8071	+	+		WT_m691					95	95	95	59.7	59.7	59.7	218.68	0	323.31	36607000000	1257	5.14663	0	0.942544	9.19934	1.10241	0.0676703	-0.190572	-1.98053	Q9UPY3	Q9UPY3	Endoribonuclease Dicer	DICER1
26.4817	26.6881	25.8946	25.6154	26.6378	27.195	27.192	27.2014	27.2948	27.0005	27.3395	26.7248	26.7406	26.9132	26.985	26.3533	+	+	+	WT_m691;WT_m718					23	23	23	57.4	57.4	57.4	43.786	0	148.78	4782400000	132	2.93641	0.00106475	0.940344	4.67665	2.57937	0.00291667	0.46048	4.11074	Q9UQ80	Q9UQ80	Proliferation-associated protein 2G4	PA2G4
27.0331	26.9775	27.0346	27.1048	27.0353	26.8911	27.1035	27.0199	27.1001	27.1322	27.1502	27.0718	27.2223	27.3519	27.2069	27.1579	+		+	WT_m718					16	16	16	47.8	47.8	47.8	50.227	0	88.642	5135600000	320	0.256804	0.521136	0.0291023	0.615292	1.30282	0.04336	-0.136013	-2.26468	Q9Y265	Q9Y265	RuvB-like 1	RUVBL1
24.9926	25.4554	25.166	25.0188	25.3915	25.6654	25.5621	25.9998	25.5156	25.5475	25.5082	25.3857	25.2117	25.2408	25.4511	25.0061	+	+	+	WT_m691;WT_m718					10	10	10	38.7	38.7	38.7	38.242	0	27.098	1673000000	103	2.21028	0.00349388	0.428234	3.55556	2.10482	0.00719231	0.374015	3.40142	Q9Y266	Q9Y266	Nuclear migration protein nudC	NUDC
20.6489	20.4152	20.5943	20.2474	21.8105	21.3234	22.2543	21.3375	22.3686	21.5443	20.8345	21.0205	20.8199	21.8394	19.8916	19.9329	+	+		WT_m691					3	3	3	23.6	23.6	23.6	20.652	0	6.7505	65256000	10	1.3802	0.0220306	0.867171	2.37352	1.21872	0.0520704	0.909608	2.14595	Q9Y2B0	Q9Y2B0	Protein canopy homolog 2	CNPY2
24.5609	24.0033	24.3733	24.313	24.2064	23.6557	24.0184	24.2147	24.169	23.7874	23.7611	23.9982	23.9038	24.4454	24.1717	24.1859	+	+		WT_m691					6	6	6	25.6	25.6	25.6	28.134	0	13.636	649550000	49	1.58905	0.0131288	-0.357039	-2.66673	0.801161	0.142181	-0.206644	-1.5395	Q9Y2R9	Q9Y2R9	28S ribosomal protein S7, mitochondrial	MRPS7
22.5534	23.1547	22.3454	22.3127	22.9394	23.3351	23.3558	23.7372	23.8564	22.9404	23.0581	23.0688	22.614	23.0915	22.9317	23.208	+	+		WT_m691					3	3	3	36.7	36.7	36.7	15.892	0	17.105	378160000	8	1.99523	0.00537838	0.719362	3.24297	1.20144	0.0539538	0.397699	2.12148	Q9Y2V2	Q9Y2V2	Calcium-regulated heat stable protein 1	CARHSP1
25.6651	25.3619	25.4713	25.4501	25.2634	25.0312	25.2025	25.0649	25.1	25.1698	25.0589	25.396	25.4953	25.5306	25.3964	25.4805	+	+	+	WT_m691;WT_m718					9	9	9	21.7	21.7	21.7	59.578	0	35.102	1357700000	114	3.13306	0.000612903	-0.337807	-5.00285	5.0936	0	-0.355211	-9.0634	Q9Y2X3	Q9Y2X3	Nucleolar protein 58	NOP58
23.9386	24.4911	24.8591	24.9885	24.4814	24.1219	24.1381	23.9049	24.5043	23.9713	24.488	24.4491	24.6635	24.7949	24.8795	24.4442	+		+	WT_m718					7	7	7	32.7	32.7	32.7	38.298	0	22.611	845250000	35	0.982292	0.0632037	-0.363691	-1.80741	2.0173	0.00888479	-0.458155	-3.27475	Q9Y394	Q9Y394	Dehydrogenase/reductase SDR family member 7	DHRS7
21.343	21.5775	20.5399	22.5692	21.1495	22.3321	21.7004	22.5705	21.6146	22.0868	21.5113	20.782	23.3339	20.8215	19.3448	22.253	+								2	2	2	15.9	15.9	15.9	33.249	0	8.4998	85951000	4	0.773786	0.118743	0.533456	1.49804	0.477724	0.333257	0.662243	1.02333	Q9Y399	Q9Y399	28S ribosomal protein S2, mitochondrial	MRPS2
22.8833	20.3692	22.5439	22.9112	22.4402	22.8221	22.7621	22.7074	22.2364	22.575	22.8401	23.1006	22.6524	23.0796	23.1735	22.6432	+								3	3	3	16.3	16.3	16.3	21.77	0	7.9618	248810000	18	0.447843	0.300008	0.427653	0.97172	1.01784	0.0840106	-0.272673	-1.85894	Q9Y3D9	Q9Y3D9	28S ribosomal protein S23, mitochondrial	MRPS23
26.4356	26.373	26.2279	26.3461	26.1342	25.2588	24.7027	25.4652	25.5024	24.7006	25.1364	25.5058	25.3691	25.3201	25.3409	24.4299	+	+		WT_m691		+			13	13	13	62	62	62	38.438	0	50.516	1656700000	70	4.19727	0.000206897	-1.17569	-6.99649	0.102999	0.812198	-0.0655086	-0.275891	Q9Y3F4	Q9Y3F4	Serine-threonine kinase receptor-associated protein	STRAP
23.9104	23.901	23.5451	23.6189	23.8679	23.7066	24.0386	23.8399	24.2631	23.5133	23.8011	23.3762	23.3067	23.6642	23.3915	23.2058	+		+	WT_m718					3	3	3	25.2	25.2	25.2	15.35	0	6.134	512960000	24	0.283796	0.48352	0.091777	0.669074	2.13911	0.00644335	0.471534	3.45135	Q9Y4Z0	Q9Y4Z0	U6 snRNA-associated Sm-like protein LSm4	LSM4
21.5311	20.2303	21.9112	21.4385	21.2621	22.0727	21.8664	21.8497	22.0169	21.9991	22.1583	19.397	20.728	21.276	21.4391	22.3944	+	+		WT_m691					3	3	3	7.5	7.5	7.5	71.45	0.00089485	4.0296	83169000	4	1.65959	0.0107003	0.71923	2.76594	1.19744	0.0540115	0.946957	2.1158	Q9Y5K6	Q9Y5K6	CD2-associated protein	CD2AP
22.8616	22.8323	22.9813	23.7882	22.9462	22.9558	22.6374	22.9863	23.6495	23.1409	23.2549	23.2897	24.1355	23.8599	23.6974	23.7238	+		+	WT_m718					4	4	4	6.4	6.4	6.4	104.2	0	9.1089	375150000	19	0.0350449	0.922099	0.0222521	0.100078	1.991	0.00958904	-0.637116	-3.23689	Q9Y5L0	Q9Y5L0	Transportin-3	TNPO3
23.2637	23.2574	22.7408	22.4083	23.4837	23.8901	23.9416	24.0762	24.1209	22.8418	23.1539	22.5163	23.4859	23.0245	23.792	22.5798	+	+		WT_m691					5	5	5	16.8	16.8	16.8	40.422	0	9.8496	461280000	24	1.20429	0.0343251	0.639977	2.12551	0.968137	0.0936495	0.591043	1.78681	Q9Y617	Q9Y617	Phosphoserine aminotransferase	PSAT1
22.5019	22.1396	22.032	22.2734	22.7612	21.8867	20.8136	22.1521	21.5765	21.7675	22.5023	22.7338	22.7849	23.3681	22.5296	23.016	+	+	+	WT_m691;WT_m718				+	2	2	2	9	9	9	32.736	0.00047304	4.8	182940000	12	1.08912	0.046922	-0.558497	-1.9615	2.38288	0.00423529	-1.10339	-3.81188	Q9Y619	Q9Y619	Mitochondrial ornithine transporter 1	SLC25A15

## Sheet: Table S10
Table S10. Gene set enrichment analysis of differentially bound proteins in canonical vs. V1 IL18RAP 3’UTR.
Gene Ontology (GO) Molecular Function Gene Set Enrichment Analysis (GSEA) results of differentially bound proteins in canonical vs. V1 IL18RAP 3’UTR, using WebGestalt (upper table). p-Values and FDR values, following adjustment for multiple comparisons, are shown. Description of genes in gene set "GO:0003725 double-stranded RNA binding" and their corresponding score (lower table).
Gene Set Enrichment Analysis (GSEA) Results
geneSet	description	link	enrichmentScore	normalizedEnrichmentScore	pValue	FDR	size	leadingEdgeNum	userId
GO:0003725	double-stranded RNA binding	http://amigo.geneontology.org/amigo/term/GO:0003725	0.891639	2.71379	0	0	11	10	ADAR;ADARB1;DDX58;DHX58;DHX9;EIF2AK2;ELAVL1;ILF2;ILF3;PRKRA
GO:0003729	mRNA binding	http://amigo.geneontology.org/amigo/term/GO:0003729	-0.528887	-1.70147	0.0178253	0.0316471	17	13	AGO2;CELF1;CELF2;CPSF1;GRSF1;HNRNPL;HNRNPLL;IGF2BP3;KHSRP;PURB;RBM45;YBX3;ZFP36
GO:0003697	single-stranded DNA binding	http://amigo.geneontology.org/amigo/term/GO:0003697	-0.592043	-1.38344	0.0921844	0.110046	6	4	CNBP;FUBP1;PURB;YBX1
GO:0015631	tubulin binding	http://amigo.geneontology.org/amigo/term/GO:0015631	0.476744	1.12804	0.318548	0.480674	6	6	ALDOA;EZR;PAFAH1B1;PDCD5;STMN1;TBCA
GO:1901681	sulfur compound binding	http://amigo.geneontology.org/amigo/term/GO:1901681	0.430233	1.02506	0.435052	0.524001	6	6	ANXA4;ANXA5;DBI;PAFAH1B1;PDCD5;PRMT1
GO:0003727	single-stranded RNA binding	http://amigo.geneontology.org/amigo/term/GO:0003727	0.481367	1.2852	0.205021	0.543745	8	4	DDX58;DHX58;DHX9;ILF3
GO:0017091	AU-rich element binding	http://amigo.geneontology.org/amigo/term/GO:0017091	0.51959	1.15833	0.275304	0.589188	5	2	ELAVL1;ILF3
GO:0004175	endopeptidase activity	http://amigo.geneontology.org/amigo/term/GO:0004175	0.352415	0.786534	0.749474	0.737268	5	4	APEH;PSMB3;PSMB4;PSMB9
Gene set: GO:0003725 double-stranded RNA binding
Gene Symbol	Gene Name	Score	Entrez Gene ID
ELAVL1	ELAV like RNA binding protein 1	20.3855	1994
EIF2AK2	eukaryotic translation initiation factor 2 alpha kinase 2	15.1235	5610
PRKRA	protein activator of interferon induced protein kinase EIF2AK2	9.3775	8575
ADAR	adenosine deaminase, RNA specific	15.7639	103
ADARB1	adenosine deaminase, RNA specific B1	10.1716	104
ILF2	interleukin enhancer binding factor 2	13.1653	3608
ILF3	interleukin enhancer binding factor 3	11.5806	3609
DHX9	DExH-box helicase 9	12.7815	1660
DHX58	DExH-box helicase 58	6.9775	79132
DDX58	DExD/H-box helicase 58	10.7606	23586

[truncated: 10 more sheets: Table S11, Table S12, Table S13, Table S14, Table S15, Table S16, Table S17, Table S18, PMinE ALS Seq. Cons. PI List, NYGC ALS Consortium PI List]
